# Supplementary material for: Genomic analysis of Colletotrichum camelliae responsible for tea brown blight disease
Source: BMC Genomics. 2023 Sep 6;24:528. doi: 10.1186/s12864-023-09598-6 (PMC10483846; doi:10.1186/s12864-023-09598-6)
Supplement: Supplementary file 1 — Supplementary Material 1 [file 12864_2023_9598_MOESM1_ESM.xlsx]

## Sheet: Table S1
Table S1 Statistical results for RNAs in the genome of C. camelliae LT-3-1
Type	Number	Average length (bp)	Total length (bp)
tRNA	404	85	34623
5S	65	116	7520
5.8S	0	0	0
18S	1	2173	2173
28S	0	0	0
sRNA	2	228	457
snRNA	30	141	4235
miRNA	0	0	0

## Sheet: Table S2
Table S2 C. camelliae LT-3-1 gene annotations
Gene_id	Locus	{nr}	{SwissProt}	{KEGG}	{KOG}	{TCDB}	{GO}	{PHI}	{DFVF}	{P450}	{Secretory_Protein}	{CAZy}
Annotation_num		14147	3795	12181	2248	540	9625	1698	571	303	1661	836
A00001	{Contig10:1975:8080:+}	{XP_018163492.1; MFS transporter [Colletotrichum higginsianum]}	{NA}	{NA}	{NA}	{NA}	{GO:0016705; oxidoreductase activity, acting on paired donors, with incorporation or reduction of molecular oxygen; molecular_function GO:0006810; transport; biological_process GO:0016021; integral to membrane; cellular_component GO:0020037; heme binding; molecular_function GO:0003857; 3-hydroxyacyl-CoA dehydrogenase activity; molecular_function GO:0016491; oxidoreductase activity; molecular_func…	{NA}	{NA}	{NA}	{NA}	{NA}
A00002	{Contig10:52383:53286:+}	{ELA36005.1; chloroperoxidase-like protein [Colletotrichum gloeosporioides Nara gc5]}	{NA}	{cfj:CFIO01_13268; }	{NA}	{NA}	{GO:0004601; peroxidase activity; molecular_function}	{PHI:5188; G4N3U4 MoHPX1 318829 Magnaporthe oryzae Rice blast Oryza sativa (related: rice) Dye-type peroxidase Gene deletion: full reduced virulence}	{NA}	{NA}	{YES}	{NA}
A00003	{Contig10:356039:369484:-}	{KJZ68644.1; hypothetical protein HIM_11963 [Hirsutella minnesotensis 3608]}	{NA}	{NA}	{NA}	{NA}	{GO:0008270; zinc ion binding; molecular_function GO:0003723; RNA binding; molecular_function GO:0003676; nucleic acid binding; molecular_function GO:0006278; RNA-dependent DNA replication; biological_process GO:0015074; DNA integration; biological_process GO:0003964; RNA-directed DNA polymerase activity; molecular_function}	{NA}	{NA}	{NA}	{NA}	{NA}
A00004	{Contig10:370101:372040:-}	{ELA32590.1; glutamyl-tRNA synthetase [Colletotrichum gloeosporioides Nara gc5]}	{O13775; Probable glutamate--tRNA ligase, cytoplasmic }	{cfj:CFIO01_05172; K01885 EARS, gltX glutamyl-tRNA synthetase 6.1.1.17 Metabolism; Metabolism of cofactors and vitamins; Porphyrin and chlorophyll metabolism [PATH:ko00860] Genetic Information Processing; Translation; Aminoacyl-tRNA biosynthesis [PATH:ko00970]}	{SPAC17A5.15c; KOG1147 Glutamyl-tRNA synthetase J Translation, ribosomal structure and biogenesis ;}	{NA}	{GO:0043039; tRNA aminoacylation; biological_process GO:0004812; aminoacyl-tRNA ligase activity; molecular_function GO:0016876; ligase activity, forming aminoacyl-tRNA and related compounds; molecular_function GO:0005524; ATP binding; molecular_function GO:0005737; cytoplasm; cellular_component GO:0006418; tRNA aminoacylation for protein translation; biological_process GO:0000166; nucleotide bind…	{PHI:2521; Q4WEM7 GUS1 746128 Aspergillus fumigatus Invasive pulmonary aspergillosis Lethal pathogen phenotype Glutamate-tRNA sythetase Altered gene expression / gene regulation lethal}	{Q4WEM7_ASPFU; AFUA_5G03560 EAL85950.1 715 Neosartorya fumigata 330879 SIMILARITY: Belongs to the class-I aminoacyl-tRNA synthetase family. 16372009 XP_747988.1, XM_742895.1 {ID:PF00749; Description: tRNA-synt_1c} {ID:PF03950; Description: tRNA-synt_1c} humans vertebrata infection Infection {ID:0005737; Method: IEA:InterPro; Description: C:cytoplasm} {ID:0005524; Method: IEA:UniProtKB-KW; Descrip…	{NA}	{NA}	{SMY26983.1_; GT22 Dol-P-Man: Man6GlcNAc2-PP-Dol 伪-1,2-mannosyltransferase (EC 2.4.1.259); Dol-P-Man: Man8GlcNAc2-PP-Dol 伪-1,2-mannosyltransferase (EC 2.4.1.261); Dol-P-Man: Man2-GlcNAc-phosphatidylinositol 伪-1,2-mannosyltransferase (EC 2.4.1.-); Dol-P-Man: Man3-GlcNAc-phosphatidylinositol 伪-1,2-mannosyltransferase (EC 2.4.1.-) These enzymes use dolichol-P-mannose as the sugar donor.}
A00005	{Contig10:372677:373622:+}	{ELA32591.1; 50s ribosomal protein l1 [Colletotrichum gloeosporioides Nara gc5]}	{NA}	{cfj:CFIO01_05171; K02863 RP-L1, MRPL1, rplA large subunit ribosomal protein L1 -- Genetic Information Processing; Translation; Ribosome [PATH:ko03010]}	{NA}	{NA}	{NA}	{NA}	{NA}	{NA}	{NA}	{NA}
A00006	{Contig10:373803:374729:-}	{KZL67697.1; oligomeric Golgi complex subunit 2 protein [Colletotrichum tofieldiae]}	{NA}	{cfj:CFIO01_05170; K20289 COG2 conserved oligomeric Golgi complex subunit 2 -- }	{NA}	{NA}	{GO:0003682; chromatin binding; molecular_function GO:0005634; nucleus; cellular_component GO:0003677; DNA binding; molecular_function GO:0006355; regulation of transcription, DNA-dependent; biological_process GO:0000775; chromosome, centromeric region; cellular_component}	{NA}	{NA}	{NA}	{NA}	{NA}
A00007	{Contig10:378393:380264:+}	{ELA36702.1; bZIP transcription factor [Colletotrichum gloeosporioides Nara gc5]}	{NA}	{fgr:FGSG_05930; }	{NA}	{NA}	{GO:0043565; sequence-specific DNA binding; molecular_function GO:0005634; nucleus; cellular_component GO:0005737; cytoplasm; cellular_component GO:0003677; DNA binding; molecular_function GO:0006355; regulation of transcription, DNA-dependent; biological_process GO:0003700; sequence-specific DNA binding transcription factor activity; molecular_function GO:0040007; NA}	{PHI:1326; I1RPG1 GzbZIP008 5518 Fusarium graminearum Fusarium ear blight Triticum (related: wheat) transcription factor Gene deletion unaffected pathogenicity}	{NA}	{NA}	{NA}	{NA}
A00008	{Contig10:383837:384672:+}	{EQB49603.1; glycosyl hydrolase [Colletotrichum gloeosporioides Cg-14]}	{NA}	{bze:COCCADRAFT_32074; }	{NA}	{NA}	{NA}	{NA}	{NA}	{NA}	{NA}	{ANM86558.1_; GH76 伪-1,6-mannanase (EC 3.2.1.101) -}
A00009	{Contig10:385217:385956:-}	{EQB49604.1; hypothetical protein CGLO_11047 [Colletotrichum gloeosporioides Cg-14]}	{NA}	{cfj:CFIO01_12425; }	{NA}	{NA}	{NA}	{NA}	{NA}	{NA}	{YES}	{NA}
A00010	{Contig10:391971:397043:-}	{EQB43945.1; hypothetical protein CGLO_17352 [Colletotrichum gloeosporioides Cg-14]}	{NA}	{vda:VDAG_05020; }	{NA}	{NA}	{NA}	{NA}	{NA}	{NA}	{NA}	{NA}
A00011	{Contig10:403762:405171:-}	{ELA36698.1; histidine acid [Colletotrichum gloeosporioides Nara gc5]}	{NA}	{cfj:CFIO01_00311; }	{NA}	{NA}	{GO:0003993; acid phosphatase activity; molecular_function}	{PHI:6125; I1RHY5 FGSG_03402 5518 Fusarium graminearum Fusarium head blight Zea mays (related: maize) putative phosphatase genes Gene mutation; gene complementation unaffected pathogenicity}	{NA}	{NA}	{YES}	{NA}
A00012	{Contig10:407515:408816:+}	{ELA36697.1; 1-aminocyclopropane-1-carboxylate synthase [Colletotrichum gloeosporioides Nara gc5]}	{NA}	{val:VDBG_06484; }	{NA}	{NA}	{GO:0016829; lyase activity; molecular_function GO:0009058; biosynthetic process; biological_process GO:0030170; pyridoxal phosphate binding; molecular_function GO:0006520; cellular amino acid metabolic process; biological_process}	{NA}	{NA}	{NA}	{NA}	{NA}
A00013	{Contig10:55102:56139:+}	{ELA36006.1; fatty acid hydroxylase superfamily protein [Colletotrichum gloeosporioides Nara gc5]}	{A0A024FA41; Fatty acid hydroxylase vlmA }	{cfj:CFIO01_09751; }	{NA}	{NA}	{GO:0016491; oxidoreductase activity; molecular_function GO:0005506; iron ion binding; molecular_function GO:0006633; fatty acid biosynthetic process; biological_process GO:0055114; oxidation-reduction process; biological_process}	{NA}	{NA}	{NA}	{NA}	{NA}
A00014	{Contig10:408979:410214:-}	{EQB54116.1; hypothetical protein CGLO_06088 [Colletotrichum gloeosporioides Cg-14]}	{NA}	{ela:UCREL1_6117; K15532 yteR, yesR unsaturated rhamnogalacturonyl hydrolase 3.2.1.172 }	{NA}	{NA}	{NA}	{NA}	{NA}	{NA}	{YES}	{EAA61616.1_; GH105 unsaturated rhamnogalacturonyl hydrolase (EC 3.2.1.172); d-4,5-unsaturated 尾-glucuronyl hydrolase (EC 3.2.1.-); d-4,5-unsaturated 伪-galacturonidase (EC 3.2.1.-) Created based on a paper by Itoh, Ochiai, Mikami, Hashimoto, and Murata (J. Mol. Biol. 360 (2006) 573-585) (PMID: 16781735)}
A00015	{Contig10:411939:415025:+}	{EQB54115.1; F-box domain-containing protein [Colletotrichum gloeosporioides Cg-14]}	{NA}	{pno:SNOG_02254; }	{NA}	{NA}	{GO:0005515; protein binding; molecular_function}	{NA}	{NA}	{NA}	{NA}	{NA}
A00016	{Contig10:415905:420332:+}	{EQB52283.1; hypothetical protein CGLO_08092 [Colletotrichum gloeosporioides Cg-14]}	{NA}	{fvr:FVEG_04506; K10798 PARP poly [ADP-ribose] polymerase 2.4.2.30 Genetic Information Processing; Replication and repair; Base excision repair [PATH:ko03410] Cellular Processes; Cell growth and death; Apoptosis [PATH:ko04210] Cellular Processes; Cell growth and death; Apoptosis - fly [PATH:ko04214] Cellular Processes; Cell growth and death; Necroptosis [PATH:ko04217] Organismal Systems; Aging; L…	{NA}	{NA}	{GO:0006471; protein ADP-ribosylation; biological_process GO:0003950; NAD+ ADP-ribosyltransferase activity; molecular_function}	{NA}	{NA}	{NA}	{NA}	{NA}
A00017	{Contig10:420681:421292:-}	{ELA36692.1; hypothetical protein CGGC5_3757 [Colletotrichum gloeosporioides Nara gc5]}	{NA}	{NA}	{NA}	{NA}	{NA}	{NA}	{NA}	{NA}	{YES}	{NA}
A00018	{Contig10:423997:424419:-}	{ELA36691.1; hypothetical protein CGGC5_3756 [Colletotrichum gloeosporioides Nara gc5]}	{NA}	{pan:PODANSg6985; }	{NA}	{NA}	{NA}	{NA}	{NA}	{NA}	{YES}	{NA}
A00019	{Contig10:425482:426517:+}	{ELA36690.1; hypothetical protein CGGC5_3755 [Colletotrichum gloeosporioides Nara gc5]}	{NA}	{pan:PODANSg6986; }	{NA}	{NA}	{NA}	{NA}	{NA}	{NA}	{YES}	{NA}
A00020	{Contig10:433540:435447:+}	{EQB52289.1; serine carboxypeptidase S28 [Colletotrichum gloeosporioides Cg-14]}	{D4AYS6; Probable extracellular serine carboxypeptidase }	{fox:FOXG_04121; }	{NA}	{NA}	{GO:0008236; serine-type peptidase activity; molecular_function GO:0006508; proteolysis; biological_process}	{NA}	{NA}	{NA}	{YES}	{NA}
A00021	{Contig10:435824:437820:-}	{EQB52290.1; glucose oxidase [Colletotrichum gloeosporioides Cg-14]}	{NA}	{vda:VDAG_05040; }	{NA}	{NA}	{GO:0016614; oxidoreductase activity, acting on CH-OH group of donors; molecular_function GO:0055114; oxidation-reduction process; biological_process GO:0050660; flavin adenine dinucleotide binding; molecular_function}	{NA}	{NA}	{NA}	{YES}	{CDP22349.1_; AA3_2 cellobiose dehydrogenase (EC 1.1.99.18); glucose 1-oxidase (EC 1.1.3.4); aryl alcohol oxidase (EC 1.1.3.7); alcohol oxidase(EC 1.1.3.13); pyranose oxidase (EC 1.1.3.10) -}
A00022	{Contig10:438629:438914:-}	{EQB52291.1; hypothetical protein CGLO_08100 [Colletotrichum gloeosporioides Cg-14]}	{NA}	{NA}	{NA}	{NA}	{NA}	{NA}	{NA}	{NA}	{YES}	{NA}
A00023	{Contig10:439440:440456:-}	{ELA36683.1; hypothetical protein CGGC5_3748 [Colletotrichum gloeosporioides Nara gc5]}	{NA}	{NA}	{NA}	{NA}	{NA}	{NA}	{NA}	{NA}	{NA}	{NA}
A00024	{Contig10:57186:58616:+}	{ELA36007.1; major facilitator superfamily transporter [Colletotrichum gloeosporioides Nara gc5]}	{NA}	{cfj:CFIO01_09749; }	{NA}	{NA}	{GO:0022857; transmembrane transporter activity; molecular_function GO:0005215; NA GO:0016020; membrane; cellular_component GO:0055085; transmembrane transport; biological_process GO:0006810; transport; biological_process GO:0016021; integral to membrane; cellular_component}	{NA}	{NA}	{NA}	{NA}	{NA}
A00025	{Contig10:442212:443861:-}	{ELA36680.1; hypothetical protein CGGC5_3745 [Colletotrichum gloeosporioides Nara gc5]}	{NA}	{NA}	{NA}	{NA}	{NA}	{NA}	{NA}	{NA}	{NA}	{NA}
A00026	{Contig10:444729:446555:-}	{EQB52293.1; hypothetical protein CGLO_08102 [Colletotrichum gloeosporioides Cg-14]}	{P28344; Malate synthase, glyoxysomal }	{afm:AFUA_6G03540; K01638 aceB, glcB malate synthase 2.3.3.9 Metabolism; Carbohydrate metabolism; Pyruvate metabolism [PATH:ko00620] Metabolism; Carbohydrate metabolism; Glyoxylate and dicarboxylate metabolism [PATH:ko00630]}	{YIR031c; KOG1261 Malate synthase C Energy production and conversion ;}	{NA}	{GO:0006097; glyoxylate cycle; biological_process GO:0004474; malate synthase activity; molecular_function}	{PHI:365; Q5J4D6 MLS1 13684 Parastagonospora nodorum Glume blotch Triticum (related: wheat) Malate synthase Gene disruption; gene complementation loss of pathogenicity}	{Q5J4D6_PHAND; MLS1 AAS91580.1 543 Phaeosphaeria nodorum 13684 CATALYTIC ACTIVITY: Acetyl-CoA + H(2)O + glyoxylate = (S)-malate + CoA.; PATHWAY: Carbohydrate metabolism; glyoxylate cycle; (S)-malate from isocitrate: step 2/2.; SIMILARITY: Belongs to the malate synthase family. Unknown Unknown {ID:PF01274; Description: Malate_synthase} Multiple genera of Poaceae and Blysmus compressus (Cyperaceae)…	{NA}	{NA}	{NA}
A00027	{Contig10:446961:450298:-}	{EQB52294.1; hypothetical protein CGLO_08103 [Colletotrichum gloeosporioides Cg-14]}	{NA}	{pfy:PFICI_00044; }	{NA}	{NA}	{GO:0006355; regulation of transcription, DNA-dependent; biological_process GO:0003677; DNA binding; molecular_function GO:0000981; sequence-specific DNA binding RNA polymerase II transcription factor activity; molecular_function GO:0005634; nucleus; cellular_component GO:0008270; zinc ion binding; molecular_function GO:0006351; transcription, DNA-dependent; biological_process}	{NA}	{NA}	{NA}	{NA}	{NA}
A00028	{Contig10:451082:454186:+}	{NA}	{NA}	{NA}	{NA}	{NA}	{NA}	{NA}	{NA}	{NA}	{NA}	{NA}
A00029	{Contig10:454649:455580:-}	{EQB52297.1; amidohydrolase [Colletotrichum gloeosporioides Cg-14]}	{NA}	{NA}	{NA}	{NA}	{GO:0008152; NA GO:0003824; NA}	{NA}	{NA}	{NA}	{NA}	{NA}
A00030	{Contig10:456485:457843:-}	{NA}	{Q95JC9; Basic proline-rich protein }	{aor:AO090103000466; }	{NA}	{NA}	{NA}	{NA}	{NA}	{NA}	{YES}	{NA}
A00031	{Contig10:460818:462562:+}	{EQB45858.1; cytochrome P450 [Colletotrichum gloeosporioides Cg-14]}	{A0A1B4XBI3; Cytochrome P450 monooxygenase sdnT }	{vda:VDAG_09298; }	{NA}	{NA}	{GO:0005506; iron ion binding; molecular_function GO:0020037; heme binding; molecular_function GO:0016705; oxidoreductase activity, acting on paired donors, with incorporation or reduction of molecular oxygen; molecular_function GO:0055114; oxidation-reduction process; biological_process}	{NA}	{NA}	{GLRG_10712T0; cytochrome P450 [Colletotrichum graminicola M1.001]}	{NA}	{NA}
A00032	{Contig10:462842:464176:-}	{EQB45857.1; hypothetical protein CGLO_15224 [Colletotrichum gloeosporioides Cg-14]}	{NA}	{NA}	{NA}	{NA}	{GO:0004181; metallocarboxypeptidase activity; molecular_function GO:0008270; zinc ion binding; molecular_function GO:0006508; proteolysis; biological_process}	{NA}	{NA}	{NA}	{YES}	{NA}
A00033	{Contig10:465163:466856:+}	{XP_008099589.1; signal recognition particle protein SRP54 [Colletotrichum graminicola M1.001]}	{Q00179; Signal recognition particle 54 kDa protein homolog }	{maw:MAC_06819; K03106 SRP54, ffh signal recognition particle subunit SRP54 3.6.5.4 Genetic Information Processing; Folding, sorting and degradation; Protein export [PATH:ko03060] Environmental Information Processing; Membrane transport; Bacterial secretion system [PATH:ko03070] Cellular Processes; Cellular community - prokaryotes; Quorum sensing [PATH:ko02024]}	{SPCC188.06c; KOG0780 Signal recognition particle, subunit Srp54 U Intracellular trafficking, secretion, and vesicular transport ;}	{gnl|TC-DB|P61011; 3.A.5.9.1 Signal recognition particle 54 kDa protein (SRP54) - Homo sapiens (Human).}	{GO:0000166; nucleotide binding; molecular_function GO:0048500; signal recognition particle; cellular_component GO:0016787; hydrolase activity; molecular_function GO:0016301; kinase activity; molecular_function GO:0006000; fructose metabolic process; biological_process GO:0000103; sulfate assimilation; biological_process GO:0008312; 7S RNA binding; molecular_function GO:0005524; ATP binding; mole…	{NA}	{NA}	{NA}	{NA}	{NA}
A00034	{Contig10:469634:470838:+}	{ELA36146.1; pap2 superfamily protein [Colletotrichum gloeosporioides Nara gc5]}	{NA}	{nhe:NECHADRAFT_72741; }	{NA}	{NA}	{GO:0016020; membrane; cellular_component GO:0003824; NA}	{NA}	{NA}	{NA}	{NA}	{NA}
A00035	{Contig10:58740:59920:-}	{ELA36008.1; short chain dehydrogenase reductase [Colletotrichum gloeosporioides Nara gc5]}	{A0A0U1LQE2; Short-chain dehydrogenase cctT }	{cfj:CFIO01_09748; K06123 AYR1 1-acylglycerone phosphate reductase 1.1.1.101 Metabolism; Lipid metabolism; Glycerophospholipid metabolism [PATH:ko00564] Metabolism; Lipid metabolism; Ether lipid metabolism [PATH:ko00565]}	{NA}	{NA}	{GO:0048037; cofactor binding; molecular_function GO:0008831; dTDP-4-dehydrorhamnose reductase activity; molecular_function GO:0006813; potassium ion transport; biological_process GO:0050662; coenzyme binding; molecular_function GO:0016491; oxidoreductase activity; molecular_function GO:0055114; oxidation-reduction process; biological_process GO:0045226; extracellular polysaccharide biosynthetic …	{NA}	{NA}	{NA}	{NA}	{NA}
A00036	{Contig10:471830:478855:+}	{ENH80130.1; ankyrin repeat protein [Colletotrichum orbiculare MAFF 240422]}	{NA}	{NA}	{NA}	{NA}	{GO:0006051; N-acetylmannosamine metabolic process; biological_process GO:0047465; N-acylglucosamine-6-phosphate 2-epimerase activity; molecular_function GO:0005515; protein binding; molecular_function}	{NA}	{NA}	{NA}	{NA}	{NA}
A00037	{Contig10:479493:483113:-}	{EXL54472.1; hypothetical protein FOCG_05339 [Fusarium oxysporum f. sp. radicis-lycopersici 26381]}	{Q8NK92; Aorsin }	{psco:LY89DRAFT_641751; K01279 TPP1, CLN2 tripeptidyl-peptidase I 3.4.14.9 Cellular Processes; Transport and catabolism; Lysosome [PATH:ko04142]}	{NA}	{NA}	{GO:0050662; coenzyme binding; molecular_function GO:0006508; proteolysis; biological_process GO:0016491; oxidoreductase activity; molecular_function GO:0004252; serine-type endopeptidase activity; molecular_function GO:0008236; serine-type peptidase activity; molecular_function GO:0008152; NA GO:0003824; NA GO:0044237; cellular metabolic process; biological_process}	{NA}	{SED1_ASPFU; SED1 CAE51075.1 644 Neosartorya fumigata 330879 FUNCTION: Secreted tripeptidyl-peptidase which degrades proteins at acidic pHs and is involved in virulence.; CATALYTIC ACTIVITY: Release of an N-terminal tripeptide from a polypeptide.; COFACTOR: Binds 1 calcium ion per subunit (By similarity).; BIOPHYSICOCHEMICAL PROPERTIES: pH dependence: Optimum pH is about 5.5;; SUBCELLULAR LOCATIO…	{NA}	{NA}	{NA}
A00038	{Contig10:483546:485315:+}	{EQB45851.1; hypothetical protein CGLO_15218 [Colletotrichum gloeosporioides Cg-14]}	{B2KWI3; Acyl-CoA ligase SID4 }	{ztr:MYCGRDRAFT_100227; K22149 SIDI mevalonyl-CoA ligase -- }	{NA}	{NA}	{GO:0008152; NA GO:0003824; NA}	{PHI:2321; Q4WR83 SidI 746128 Aspergillus fumigatus Aspergillosis Mus musculus (related: house mouse) Acyl-CoA ligase Gene deletion: full; gene complementation reduced virulence}	{NA}	{NA}	{NA}	{NA}
A00039	{Contig10:486529:490434:+}	{XP_024773403.1; hypothetical protein M431DRAFT_554943 [Trichoderma harzianum]}	{A0A089FNE5; MFS transporter prlL }	{tmn:UCRPA7_6794; }	{NA}	{NA}	{GO:0055085; transmembrane transport; biological_process GO:0016021; integral to membrane; cellular_component}	{NA}	{NA}	{NA}	{NA}	{NA}
A00040	{Contig10:494743:496915:-}	{ELA36139.1; MFS drug transporter [Colletotrichum gloeosporioides Nara gc5]}	{NA}	{plj:VFPFJ_05622; }	{NA}	{NA}	{GO:0022857; transmembrane transporter activity; molecular_function GO:0055085; transmembrane transport; biological_process GO:0016021; integral to membrane; cellular_component}	{NA}	{NA}	{NA}	{NA}	{NA}
A00041	{Contig10:498154:500040:+}	{EQB45847.1; cysteine synthase K/M:Cysteine synthase B [Colletotrichum gloeosporioides Cg-14]}	{NA}	{ncr:NCU03788; }	{NA}	{NA}	{NA}	{PHI:6557; Q4W9S1 cysB 746128 Aspergillus fumigatus Invasive pulmonary aspergillosis Mus musculus (related: house mouse) Cysteine synthase Gene deletion: full reduced virulence}	{NA}	{NA}	{NA}	{NA}
A00042	{Contig10:501542:503245:+}	{ENH82309.1; hypothetical protein Cob_08734 [Colletotrichum orbiculare MAFF 240422]}	{NA}	{NA}	{NA}	{NA}	{GO:0005737; cytoplasm; cellular_component GO:0018149; peptide cross-linking; biological_process}	{NA}	{NA}	{NA}	{YES}	{NA}
A00043	{Contig10:503492:506992:-}	{EQB44438.1; cytochrome P450 [Colletotrichum gloeosporioides Cg-14]}	{Q9Y8G7; Bifunctional cytochrome P450/NADPH--P450 reductase }	{mgr:MGG_07953; }	{NA}	{NA}	{GO:0005506; iron ion binding; molecular_function GO:0020037; heme binding; molecular_function GO:0016020; membrane; cellular_component GO:0016491; oxidoreductase activity; molecular_function GO:0055114; oxidation-reduction process; biological_process GO:0016705; oxidoreductase activity, acting on paired donors, with incorporation or reduction of molecular oxygen; molecular_function GO:0010181; F…	{NA}	{NA}	{FOXG_15285; [Fusarium oxysporum]}	{NA}	{NA}
A00044	{Contig10:508652:513197:+}	{EQB48128.1; aminotransferase class I and II [Colletotrichum gloeosporioides Cg-14]}	{NA}	{mgr:MGG_13924; }	{NA}	{NA}	{GO:0003824; NA GO:0030170; pyridoxal phosphate binding; molecular_function GO:0009058; biosynthetic process; biological_process}	{NA}	{NA}	{NA}	{NA}	{NA}
A00045	{Contig10:513763:527667:+}	{RAO73559.1; hypothetical protein BHQ10_009571 [Talaromyces amestolkiae]}	{NA}	{NA}	{NA}	{NA}	{NA}	{NA}	{NA}	{NA}	{NA}	{NA}
A00046	{Contig10:61440:64073:+}	{EQB52873.1; hypothetical protein CGLO_07477 [Colletotrichum gloeosporioides Cg-14]}	{NA}	{cfj:CFIO01_09747; K05989 ramA alpha-L-rhamnosidase 3.2.1.40 }	{NA}	{NA}	{GO:0003677; DNA binding; molecular_function GO:0005634; nucleus; cellular_component}	{NA}	{NA}	{NA}	{NA}	{BAE66403.1_; GH78 伪-L-rhamnosidase (EC 3.2.1.40); rhamnogalacturonan 伪-L-rhamnohydrolase (EC 3.2.1.174); L-Rhap-伪-1,3-D-Apif -specific 伪-1,3-L-rhamnosidase (EC 3.2.1.-) -}
A00047	{Contig10:528166:529479:-}	{ELA36132.1; eukaryotic initiation factor 4a-12 [Colletotrichum chlorophyti|Colletotrichum gloeosporioides Nara gc5]}	{Q4IAA0; ATP-dependent RNA helicase FAL1 }	{tre:TRIREDRAFT_22119; K13025 EIF4A3, FAL1 ATP-dependent RNA helicase 3.6.4.13 Genetic Information Processing; Transcription; Spliceosome [PATH:ko03040] Genetic Information Processing; Translation; RNA transport [PATH:ko03013] Genetic Information Processing; Translation; mRNA surveillance pathway [PATH:ko03015]}	{SPAC1F5.10; KOG0328 Predicted ATP-dependent RNA helicase FAL1, involved in rRNA maturation, DEAD-box superfamily J Translation, ribosomal structure and biogenesis ;}	{gnl|TC-DB|P38919; 3.A.18.1.1 Eukaryotic initiation factor 4A-III - Homo sapiens (Human).}	{GO:0005524; ATP binding; molecular_function GO:0003677; DNA binding; molecular_function GO:0019079; viral genome replication; biological_process GO:0003676; nucleic acid binding; molecular_function GO:0008026; ATP-dependent helicase activity; molecular_function GO:0004386; helicase activity; molecular_function GO:0016787; hydrolase activity; molecular_function}	{PHI:423; Q58Z64 VAD1 5207 Cryptococcus neoformans Cryptococcosis Mus musculus (related: house mouse) RNA helicase Gene deletion; gene complementation reduced virulence}	{DHH1_CRYNV; VAD1 AAV41010.1 616 Cryptococcus neoformans 178876 FUNCTION: ATP-dependent RNA helicase involved in mRNA turnover, and more specifically in mRNA decapping. Is involved in G1/S DNA- damage checkpoint recovery, probably through the regulation of the translational status of a subset of mRNAs. May also have a role in translation and mRNA nuclear export (By similarity). Is involved in vir…	{NA}	{NA}	{NA}
A00048	{Contig10:529969:531519:+}	{EQB59095.1; splicing factor 3a [Colletotrichum gloeosporioides Cg-14]}	{O59706; Pre-mRNA-splicing factor sap61 }	{vda:VDAG_09309; K12827 SF3A3, SAP61, PRP9 splicing factor 3A subunit 3 -- Genetic Information Processing; Transcription; Spliceosome [PATH:ko03040]}	{SPBC36.09; KOG2636 Splicing factor 3a, subunit 3 A RNA processing and modification ;}	{NA}	{GO:0003676; nucleic acid binding; molecular_function GO:0008270; zinc ion binding; molecular_function}	{PHI:1375; I1RPA0 GzC2H038 5518 Fusarium graminearum Fusarium ear blight Triticum (related: wheat) transcription factor Gene deletion unaffected pathogenicity}	{NA}	{NA}	{NA}	{NA}
A00049	{Contig10:532657:533651:-}	{ELA36130.1; serine threonine protein kinase [Colletotrichum gloeosporioides Cg-14|Colletotrichum gloeosporioides Nara gc5]}	{NA}	{abe:ARB_00554; }	{NA}	{NA}	{GO:0004672; protein kinase activity; molecular_function GO:0009103; lipopolysaccharide biosynthetic process; biological_process GO:0005524; ATP binding; molecular_function GO:0016773; phosphotransferase activity, alcohol group as acceptor; molecular_function GO:0006468; protein phosphorylation; biological_process GO:0016020; membrane; cellular_component}	{NA}	{NA}	{NA}	{NA}	{NA}
A00050	{Contig10:538483:539585:+}	{EQB59097.1; GIY-YIG catalytic domain-containing protein [Colletotrichum gloeosporioides Cg-14]}	{B2B674; Structure-specific endonuclease subunit SLX1 }	{vda:VDAG_09308; K15078 SLX1 structure-specific endonuclease subunit SLX1 3.6.1.- Genetic Information Processing; Replication and repair; Fanconi anemia pathway [PATH:ko03460]}	{NA}	{NA}	{GO:0005515; protein binding; molecular_function GO:0008270; zinc ion binding; molecular_function}	{NA}	{NA}	{NA}	{NA}	{NA}
A00051	{Contig10:546585:552249:+}	{EQB59098.1; PLU-1-like protein [Colletotrichum gloeosporioides Cg-14]}	{NA}	{vda:VDAG_09307; K11446 KDM5, JARID1 histone demethylase JARID1 1.14.11.- }	{NA}	{NA}	{GO:0005515; protein binding; molecular_function GO:0005634; nucleus; cellular_component GO:0008270; zinc ion binding; molecular_function GO:0005622; intracellular; cellular_component GO:0035556; intracellular signal transduction; biological_process GO:0016706; oxidoreductase activity, acting on paired donors, with incorporation or reduction of molecular oxygen, 2-oxoglutarate as one donor, and i…	{PHI:7021; G4N2P7 MoJMJ1 318829 Magnaporthe oryzae Rice blast Oryza sativa (related: rice) Putative JmjC-domain-containing histone demethylase Gene deletion: full; gene complementation; chemical complementation reduced virulence}	{NA}	{NA}	{NA}	{NA}
A00052	{Contig10:555378:556057:+}	{EQB59099.1; hypothetical protein CGLO_00556 [Colletotrichum gloeosporioides Cg-14]}	{NA}	{vda:VDAG_09314; K00236 SDHC, SDH3 succinate dehydrogenase (ubiquinone) cytochrome b560 subunit -- Metabolism; Carbohydrate metabolism; Citrate cycle (TCA cycle) [PATH:ko00020] Metabolism; Energy metabolism; Oxidative phosphorylation [PATH:ko00190] Human Diseases; Neurodegenerative diseases; Alzheimer's disease [PATH:ko05010] Human Diseases; Neurodegenerative diseases; Parkinson's disease [PATH:k…	{NA}	{NA}	{GO:0016627; oxidoreductase activity, acting on the CH-CH group of donors; molecular_function}	{NA}	{NA}	{NA}	{NA}	{NA}
A00053	{Contig10:556602:558040:-}	{ELA36127.1; transcription initiation factor tfiid complex 60 kda subunit [Colletotrichum gloeosporioides Nara gc5]}	{O74462; Transcription initiation factor TFIID subunit 6 }	{fox:FOXG_09076; K03131 TAF6 transcription initiation factor TFIID subunit 6 -- Genetic Information Processing; Transcription; Basal transcription factors [PATH:ko03022] Human Diseases; Infectious diseases; Herpes simplex infection [PATH:ko05168]}	{SPCC16C4.18c; KOG2549 Transcription initiation factor TFIID, subunit TAF6 (also component of histone acetyltransferase SAGA) K Transcription ;}	{NA}	{GO:0005634; nucleus; cellular_component GO:0005622; intracellular; cellular_component GO:0043565; sequence-specific DNA binding; molecular_function GO:0003677; DNA binding; molecular_function GO:0051090; regulation of sequence-specific DNA binding transcription factor activity; biological_process GO:0006352; transcription initiation, DNA-dependent; biological_process}	{NA}	{NA}	{NA}	{NA}	{NA}
A00054	{Contig10:560580:561484:-}	{ELA36126.1; hypothetical protein CGGC5_4301 [Colletotrichum gloeosporioides Nara gc5]}	{NA}	{nhe:NECHADRAFT_83009; }	{NA}	{NA}	{GO:0016021; integral to membrane; cellular_component}	{NA}	{NA}	{NA}	{NA}	{NA}
A00055	{Contig10:563423:564121:+}	{EQB59103.1; hypothetical protein CGLO_00560 [Colletotrichum gloeosporioides Cg-14]}	{NA}	{vda:VDAG_04202; }	{NA}	{NA}	{NA}	{NA}	{NA}	{NA}	{NA}	{NA}
A00056	{Contig10:564861:566032:+}	{ELA36125.1; aryl-alcohol dehydrogenase [Colletotrichum gloeosporioides Nara gc5]}	{B9WYE6; Versiconal hemiacetal acetate reductase }	{fox:FOXG_04950; }	{SPAC977.14c; KOG1575 Voltage-gated shaker-like K+ channel, subunit beta/KCNAB C Energy production and conversion ;}	{gnl|TC-DB|P77735; 8.A.5.1.6 Uncharacterized oxidoreductase YajO OS=Escherichia coli (strain K12) GN=yajO PE=3 SV=2}	{NA}	{PHI:419; Q7Z8E8 CSH1 5476 Candida albicans Candidiasis Mus musculus (related: house mouse) Cell surface protein Gene disruption; gene complementation reduced virulence}	{Q59QH2_CANAL; CSH1 EAK92740.1 337 Candida albicans 5476 CAUTION: The sequence shown here is derived from an EMBL/GenBank/DDBJ whole genome shotgun (WGS) entry which is preliminary data. 15123810 XP_711946.1, XM_706853.1, XP_711971.1, XM_706878.1 {ID:PF00248; Description: Aldo_ket_red} Isolated from a wide variety of substrates including humans animals invasive candidal disease invasive candidal …	{NA}	{NA}	{NA}
A00057	{Contig10:64674:65080:-}	{NA}	{NA}	{NA}	{NA}	{NA}	{NA}	{NA}	{NA}	{NA}	{YES}	{NA}
A00058	{Contig10:566699:567939:+}	{ELA36124.1; methyltransferase domain-containing protein [Colletotrichum gloeosporioides Nara gc5]}	{NA}	{pfy:PFICI_02207; }	{NA}	{NA}	{GO:0008168; methyltransferase activity; molecular_function GO:0008176; tRNA (guanine-N7-)-methyltransferase activity; molecular_function GO:0008276; protein methyltransferase activity; molecular_function GO:0006479; protein methylation; biological_process GO:0008152; NA GO:0006400; tRNA modification; biological_process GO:0005737; cytoplasm; cellular_component}	{NA}	{NA}	{NA}	{NA}	{NA}
A00059	{Contig10:569366:570126:+}	{ELA36123.1; DJ-1/PfpI family protein [Colletotrichum gloeosporioides Nara gc5]}	{NA}	{maw:MAC_07323; }	{NA}	{NA}	{GO:0009236; cobalamin biosynthetic process; biological_process GO:0003824; NA}	{NA}	{NA}	{NA}	{NA}	{NA}
A00060	{Contig10:570316:571152:-}	{EQB52388.1; hypothetical protein CGLO_07983 [Colletotrichum gloeosporioides Cg-14]}	{NA}	{NA}	{NA}	{NA}	{NA}	{NA}	{NA}	{NA}	{NA}	{NA}
A00061	{Contig10:571623:573239:-}	{EQB52389.1; hypothetical protein CGLO_07984 [Colletotrichum gloeosporioides Cg-14]}	{NA}	{pfy:PFICI_00180; }	{NA}	{NA}	{GO:0005975; carbohydrate metabolic process; biological_process GO:0004553; hydrolase activity, hydrolyzing O-glycosyl compounds; molecular_function}	{NA}	{NA}	{NA}	{NA}	{NA}
A00062	{Contig10:573735:575515:+}	{EQB52390.1; hypothetical protein CGLO_07985 [Colletotrichum gloeosporioides Cg-14]}	{NA}	{pfy:PFICI_00181; }	{NA}	{NA}	{GO:0022857; transmembrane transporter activity; molecular_function GO:0055085; transmembrane transport; biological_process GO:0006810; transport; biological_process GO:0016021; integral to membrane; cellular_component}	{NA}	{NA}	{NA}	{NA}	{NA}
A00063	{Contig10:581341:583370:+}	{ELA36120.1; major facilitator superfamily transporter [Colletotrichum gloeosporioides Nara gc5]}	{NA}	{pfy:PFICI_03993; }	{NA}	{NA}	{GO:0016021; integral to membrane; cellular_component GO:0006810; transport; biological_process GO:0005215; NA GO:0016020; membrane; cellular_component GO:0055085; transmembrane transport; biological_process GO:0022857; transmembrane transporter activity; molecular_function}	{NA}	{NA}	{NA}	{NA}	{NA}
A00064	{Contig10:583524:584507:-}	{NA}	{NA}	{NA}	{NA}	{NA}	{NA}	{NA}	{NA}	{NA}	{NA}	{NA}
A00065	{Contig10:586974:588650:+}	{ELA36119.1; major facilitator superfamily [Colletotrichum gloeosporioides Nara gc5]}	{NA}	{cfj:CFIO01_05628; }	{NA}	{NA}	{GO:0055085; transmembrane transport; biological_process GO:0016021; integral to membrane; cellular_component}	{NA}	{NA}	{NA}	{NA}	{NA}
A00066	{Contig10:588851:590134:-}	{EQB52393.1; TfdA family Taurine catabolism dioxygenase TauD [Colletotrichum gloeosporioides Cg-14]}	{NA}	{vda:VDAG_09313; }	{NA}	{NA}	{GO:0055114; oxidation-reduction process; biological_process GO:0016491; oxidoreductase activity; molecular_function}	{NA}	{NA}	{NA}	{NA}	{NA}
A00067	{Contig10:591182:591703:+}	{ELA36117.1; hypothetical protein CGGC5_4292 [Colletotrichum gloeosporioides Nara gc5]}	{NA}	{tmn:UCRPA7_3515; }	{NA}	{NA}	{GO:0031640; killing of cells of other organism; biological_process GO:0008233; peptidase activity; molecular_function GO:0005576; NA}	{NA}	{NA}	{NA}	{NA}	{NA}
A00068	{Contig10:66444:67388:+}	{EQB52875.1; hypothetical protein CGLO_07479 [Colletotrichum gloeosporioides Cg-14]}	{NA}	{cfj:CFIO01_09745; }	{NA}	{NA}	{NA}	{NA}	{NA}	{NA}	{NA}	{NA}
A00069	{Contig10:593239:593575:-}	{AAB92221.1; DN3 [Colletotrichum gloeosporioides]}	{NA}	{NA}	{NA}	{NA}	{NA}	{PHI:164; O43115 CgDN3 474922 Colletotrichum gloeosporioides Anthracnose Stylosanthes (no common name found) Suppressor of plant defense Gene deletion loss of pathogenicity}	{O43115_9PEZI; DN3 AAB92221.1 74 Glomerella cingulata 5457 Unknown 10975650 Unknown Multiple genera in multiple families plants 'Anthracnose of stems and leaves, dieback, root rot, leaf spot, blossom rot, fruit rot (dieback and ripe rot), seedling blight.' (Mordue 1971) Anthracnose }	{NA}	{YES}	{NA}
A00070	{Contig10:595848:598091:-}	{ELA36116.1; small s protein [Colletotrichum gloeosporioides Nara gc5]}	{NA}	{NA}	{NA}	{NA}	{GO:0005524; ATP binding; molecular_function GO:0016887; ATPase activity; molecular_function GO:0003724; RNA helicase activity; molecular_function GO:0003723; RNA binding; molecular_function GO:0043531; ADP binding; molecular_function}	{NA}	{NA}	{NA}	{NA}	{NA}
A00071	{Contig10:599836:603401:-}	{ELA36115.1; potassium sodium efflux p-type atpase [Colletotrichum gloeosporioides Nara gc5]}	{P22189; Calcium-transporting ATPase 3 }	{plj:VFPFJ_09351; K01536 E3.6.3.7 Na+-exporting ATPase 3.6.3.7 }	{SPBC839.06; KOG0202 Ca2+ transporting ATPase P Inorganic ion transport and metabolism ;}	{gnl|TC-DB|P22189; 3.A.3.9.2 CALCIUM-TRANSPORTING ATPASE 3 (EC 3.6.3.8) - Schizosaccharomyces pombe (Fission yeast).}	{GO:0046872; metal ion binding; molecular_function GO:0000166; nucleotide binding; molecular_function}	{PHI:2098; G4N471 Calcium-transporting ATPase 3 318829 Magnaporthe oryzae Rice blast Triticum (related: wheat) Ca2+ pump Altered gene expression / gene regulation: silencing loss of pathogenicity}	{NA}	{NA}	{NA}	{NA}
A00072	{Contig10:608185:612067:+}	{NA}	{NA}	{NA}	{NA}	{NA}	{GO:0005524; ATP binding; molecular_function GO:0004674; protein serine/threonine kinase activity; molecular_function GO:0006468; protein phosphorylation; biological_process}	{NA}	{NA}	{NA}	{YES}	{NA}
A00073	{Contig10:613121:615490:+}	{EQB52398.1; hypothetical protein CGLO_07993 [Colletotrichum gloeosporioides Cg-14]}	{NA}	{NA}	{NA}	{NA}	{NA}	{NA}	{NA}	{NA}	{NA}	{NA}
A00074	{Contig10:616270:618016:+}	{EQB54907.1; hypothetical protein CGLO_05220 [Colletotrichum gloeosporioides Cg-14]}	{NA}	{NA}	{NA}	{NA}	{NA}	{NA}	{NA}	{NA}	{NA}	{NA}
A00075	{Contig10:618661:619777:+}	{ELA36110.1; hypothetical protein CGGC5_4285 [Colletotrichum gloeosporioides Nara gc5]}	{NA}	{NA}	{NA}	{NA}	{NA}	{NA}	{NA}	{NA}	{NA}	{NA}
A00076	{Contig10:619991:620437:-}	{ELA36109.1; hypothetical protein CGGC5_4284 [Colletotrichum gloeosporioides Nara gc5]}	{NA}	{cfj:CFIO01_11586; }	{NA}	{NA}	{NA}	{NA}	{NA}	{NA}	{NA}	{NA}
A00077	{Contig10:621344:621673:+}	{EQB54904.1; hypothetical protein CGLO_05217 [Colletotrichum gloeosporioides Cg-14]}	{NA}	{NA}	{NA}	{NA}	{NA}	{NA}	{NA}	{NA}	{YES}	{NA}
A00078	{Contig10:622062:623856:-}	{EQB54903.1; hypothetical protein CGLO_05216 [Colletotrichum gloeosporioides Cg-14]}	{NA}	{tmn:UCRPA7_1173; }	{NA}	{NA}	{GO:0016021; integral to membrane; cellular_component GO:0022857; transmembrane transporter activity; molecular_function GO:0055085; transmembrane transport; biological_process}	{NA}	{NA}	{NA}	{NA}	{NA}
A00079	{Contig10:68919:70250:-}	{ELA36013.1; 20s-pre-rrna d-site endonuclease nob1 [Colletotrichum gloeosporioides Nara gc5]}	{Q9UTK0; 20S-pre-rRNA D-site endonuclease nob1 }	{cfj:CFIO01_09743; K11883 NOB1 RNA-binding protein NOB1 -- Genetic Information Processing; Translation; Ribosome biogenesis in eukaryotes [PATH:ko03008]}	{SPAC1486.09; KOG2463 Predicted RNA-binding protein Nob1p involved in 26S proteasome assembly O Posttranslational modification, protein turnover, chaperones ;}	{NA}	{GO:0016151; nickel ion binding; molecular_function GO:0006464; protein modification process; biological_process GO:0046872; metal ion binding; molecular_function GO:0016787; hydrolase activity; molecular_function}	{PHI:2550; Q4WES1 NOB1 746128 Aspergillus fumigatus Invasive pulmonary aspergillosis Lethal pathogen phenotype "Essential protein that functions in 20S proteasome maturation and 26S proteasome assembly component of pre-40S ribosomal particle" Altered gene expression / gene regulation lethal}	{C5GHR8_AJEDR; BDCG_04304 EEQ89184.1 435 Ajellomyces dermatitidis 559297 Unknown Unknown Unknown {ID:PF08772; Description: NOB1_Zn_bind} humans vertebrata cutaneous Blastomyces dermatitidis infection cutaneous Infection }	{NA}	{NA}	{NA}
A00080	{Contig10:624682:629880:+}	{EQB54901.1; hypothetical protein CGLO_05214 [Colletotrichum gloeosporioides Cg-14]}	{P49374; High-affinity glucose transporter }	{pfy:PFICI_08178; }	{NA}	{gnl|TC-DB|P49374; 2.A.1.1.39 High-affinity glucose transporter - Kluyveromyces lactis (Yeast) (Candida sphaerica).}	{GO:0016021; integral to membrane; cellular_component GO:0055085; transmembrane transport; biological_process GO:0022857; transmembrane transporter activity; molecular_function}	{NA}	{NA}	{NA}	{NA}	{NA}
A00081	{Contig10:630272:630650:+}	{ELA36105.1; hypothetical protein CGGC5_4280 [Colletotrichum gloeosporioides Nara gc5]}	{NA}	{val:VDBG_07594; }	{NA}	{NA}	{NA}	{NA}	{NA}	{NA}	{NA}	{NA}
A00082	{Contig10:630938:635538:-}	{ELA36104.1; integral membrane protein [Colletotrichum gloeosporioides Nara gc5]}	{NA}	{NA}	{NA}	{NA}	{GO:0015991; ATP hydrolysis coupled proton transport; biological_process GO:0033179; proton-transporting V-type ATPase, V0 domain; cellular_component GO:0015078; hydrogen ion transmembrane transporter activity; molecular_function GO:0006351; transcription, DNA-dependent; biological_process GO:0003677; DNA binding; molecular_function GO:0003887; DNA-directed DNA polymerase activity; molecular_func…	{NA}	{NA}	{NA}	{NA}	{NA}
A00083	{Contig10:637164:639335:-}	{ELA36103.1; hypothetical protein CGGC5_4278 [Colletotrichum gloeosporioides Nara gc5]}	{NA}	{pfy:PFICI_00226; }	{NA}	{NA}	{NA}	{NA}	{NA}	{NA}	{NA}	{NA}
A00084	{Contig10:641900:643076:+}	{EQB54897.1; hypothetical protein CGLO_05210 [Colletotrichum gloeosporioides Cg-14]}	{NA}	{cfj:CFIO01_01242; }	{NA}	{NA}	{GO:0016021; integral to membrane; cellular_component}	{NA}	{NA}	{NA}	{NA}	{NA}
A00085	{Contig10:643605:645787:-}	{EQB54896.1; hypothetical protein CGLO_05209 [Colletotrichum gloeosporioides Cg-14]}	{NA}	{cfj:CFIO01_01241; }	{NA}	{NA}	{GO:0055085; transmembrane transport; biological_process GO:0016021; integral to membrane; cellular_component}	{NA}	{NA}	{NA}	{NA}	{NA}
A00086	{Contig10:646992:647658:-}	{EQB54895.1; hypothetical protein CGLO_05208 [Colletotrichum gloeosporioides Cg-14]}	{NA}	{cfj:CFIO01_01236; }	{NA}	{NA}	{GO:0005852; eukaryotic translation initiation factor 3 complex; cellular_component GO:0005634; nucleus; cellular_component GO:0005737; cytoplasm; cellular_component GO:0016592; mediator complex; cellular_component GO:0006355; regulation of transcription, DNA-dependent; biological_process GO:0003743; translation initiation factor activity; molecular_function GO:0006270; DNA-dependent DNA replicat…	{NA}	{NA}	{NA}	{YES}	{NA}
A00087	{Contig10:650208:653412:-}	{ELA32966.1; elastinolytic metalloproteinase mep [Colletotrichum gloeosporioides Nara gc5]}	{P46075; Extracellular metalloproteinase mep }	{val:VDBG_03987; K01417 MEP extracellular elastinolytic metalloproteinase 3.4.24.- }	{NA}	{NA}	{GO:0008270; zinc ion binding; molecular_function GO:0004222; metalloendopeptidase activity; molecular_function GO:0008080; N-acetyltransferase activity; molecular_function GO:0005615; extracellular space; cellular_component GO:0016747; transferase activity, transferring acyl groups other than amino-acyl groups; molecular_function}	{PHI:4972; Q6WIH3 MEP3 523103 Trichophyton mentagrophytes Ringworm Cavia porcellus (related: guinea pig) Metalloprotease Gene disruption unaffected pathogenicity}	{ELM_ASPFU; MEP CAA83015.1 634 Neosartorya fumigata 330879 FUNCTION: Secreted metalloproteinase that allows assimilation of proteinaceous substrates and probably acts as a virulence factor (By similarity). Catalyzes the hydrolysis of elastin.; COFACTOR: Binds 1 zinc ion per subunit (By similarity).; SUBCELLULAR LOCATION: Secreted (By similarity).; INDUCTION: Expression is controlled by the prtT t…	{NA}	{YES}	{NA}
A00088	{Contig10:654025:656442:-}	{KDN70191.1; putative serine/threonine protein kinase [Colletotrichum sublineola]}	{NA}	{NA}	{NA}	{NA}	{GO:0005515; protein binding; molecular_function}	{NA}	{NA}	{NA}	{NA}	{NA}
A00089	{Contig10:658767:659578:+}	{NA}	{NA}	{NA}	{NA}	{NA}	{GO:0046789; host cell surface receptor binding; molecular_function GO:0003677; DNA binding; molecular_function GO:0019031; viral envelope; cellular_component GO:0016987; sigma factor activity; molecular_function GO:0003700; sequence-specific DNA binding transcription factor activity; molecular_function GO:0019064; viral envelope fusion with host membrane; biological_process GO:0006352; transcrip…	{NA}	{NA}	{NA}	{NA}	{NA}
A00090	{Contig10:72584:74690:+}	{ELA36014.1; nitrate assimilation regulatory protein nira-like protein [Colletotrichum gloeosporioides Nara gc5]}	{NA}	{cfj:CFIO01_09742; }	{NA}	{NA}	{GO:0003677; DNA binding; molecular_function GO:0006351; transcription, DNA-dependent; biological_process GO:0008270; zinc ion binding; molecular_function GO:0005634; nucleus; cellular_component}	{PHI:1878; I1RPF6 GzZC193 5518 Fusarium graminearum Fusarium ear blight Triticum (related: wheat) transcription factor Gene deletion unaffected pathogenicity}	{NA}	{NA}	{NA}	{NA}
A00091	{Contig10:661680:663707:+}	{ELA32969.1; six-hairpin glycosidase [Colletotrichum gloeosporioides Nara gc5]}	{NA}	{cfj:CFIO01_01244; }	{NA}	{NA}	{GO:0005980; glycogen catabolic process; biological_process GO:0004135; amylo-alpha-1,6-glucosidase activity; molecular_function GO:0004134; 4-alpha-glucanotransferase activity; molecular_function}	{NA}	{NA}	{NA}	{YES}	{CCT70624.1_; GH142 尾-L-arabinofuranosidase (EC 3.2.1.185) Created after Ndeh et al., Nature (2017) 544(7648):65-70 (PMID=28329766)}
A00092	{Contig10:667911:671262:+}	{NA}	{NA}	{NA}	{NA}	{NA}	{NA}	{NA}	{NA}	{NA}	{NA}	{NA}
A00093	{Contig10:672467:674381:-}	{ELA32971.1; hexose transporter protein [Colletotrichum gloeosporioides Nara gc5]}	{NA}	{tms:TREMEDRAFT_24787; }	{NA}	{NA}	{GO:0016021; integral to membrane; cellular_component GO:0022857; transmembrane transporter activity; molecular_function GO:0055085; transmembrane transport; biological_process}	{NA}	{NA}	{NA}	{NA}	{NA}
A00094	{Contig10:674902:676044:+}	{ELA32972.1; 2,4-dihydroxyhept-2-ene-1,7-dioic acid aldolase [Colletotrichum gloeosporioides Nara gc5]}	{NA}	{pdp:PDIP_48290; K02510 hpaI, hpcH 4-hydroxy-2-oxoheptanedioate aldolase 4.1.2.52 Metabolism; Amino acid metabolism; Tyrosine metabolism [PATH:ko00350]}	{NA}	{NA}	{GO:0016830; carbon-carbon lyase activity; molecular_function GO:0006725; cellular aromatic compound metabolic process; biological_process}	{NA}	{NA}	{NA}	{NA}	{NA}
A00095	{Contig10:677257:678609:-}	{ELA32973.1; short-chain dehydrogenase, putative [Colletotrichum gloeosporioides Nara gc5]}	{NA}	{tmn:UCRPA7_7281; }	{NA}	{NA}	{GO:0003857; 3-hydroxyacyl-CoA dehydrogenase activity; molecular_function GO:0016491; oxidoreductase activity; molecular_function GO:0005737; cytoplasm; cellular_component GO:0051287; NAD binding; molecular_function GO:0009058; biosynthetic process; biological_process GO:0016616; oxidoreductase activity, acting on the CH-OH group of donors, NAD or NADP as acceptor; molecular_function GO:0055114; …	{NA}	{NA}	{NA}	{NA}	{NA}
A00096	{Contig10:678770:680024:+}	{ELA32974.1; phosphoglycerate dehydrogenase [Colletotrichum gloeosporioides Nara gc5]}	{NA}	{bcom:BAUCODRAFT_149122; K04496 CTBP C-terminal binding protein -- Environmental Information Processing; Signal transduction; Wnt signaling pathway [PATH:ko04310] Environmental Information Processing; Signal transduction; Notch signaling pathway [PATH:ko04330] Human Diseases; Cancers; Pathways in cancer [PATH:ko05200] Human Diseases; Cancers; Chronic myeloid leukemia [PATH:ko05220]}	{NA}	{NA}	{GO:0004616; phosphogluconate dehydrogenase (decarboxylating) activity; molecular_function GO:0008152; NA GO:0006098; pentose-phosphate shunt; biological_process GO:0051287; NAD binding; molecular_function GO:0048037; cofactor binding; molecular_function GO:0055114; oxidation-reduction process; biological_process GO:0016616; oxidoreductase activity, acting on the CH-OH group of donors, NAD or NAD…	{NA}	{NA}	{NA}	{NA}	{NA}
A00097	{Contig10:696117:698259:+}	{ELA32976.1; C6 transcription factor [Colletotrichum gloeosporioides Nara gc5]}	{NA}	{pfy:PFICI_02468; }	{NA}	{NA}	{GO:0006351; transcription, DNA-dependent; biological_process GO:0008270; zinc ion binding; molecular_function GO:0005634; nucleus; cellular_component GO:0003677; DNA binding; molecular_function}	{NA}	{NA}	{NA}	{NA}	{NA}
A00098	{Contig10:701730:703531:+}	{NA}	{NA}	{NA}	{NA}	{NA}	{NA}	{NA}	{NA}	{NA}	{NA}	{NA}
A00099	{Contig10:722903:724428:+}	{ELA32980.1; na h antiporter [Colletotrichum gloeosporioides Nara gc5]}	{NA}	{cfj:CFIO01_12090; }	{NA}	{NA}	{GO:0006886; intracellular protein transport; biological_process GO:0016021; integral to membrane; cellular_component GO:0015299; solute:hydrogen antiporter activity; molecular_function GO:0016020; membrane; cellular_component GO:0006605; protein targeting; biological_process GO:0055085; transmembrane transport; biological_process GO:0006812; cation transport; biological_process}	{NA}	{NA}	{NA}	{NA}	{NA}
A00100	{Contig10:724826:727200:-}	{ELA32981.1; cation transporter [Colletotrichum gloeosporioides Nara gc5]}	{NA}	{cfj:CFIO01_12089; }	{NA}	{NA}	{GO:0008324; cation transmembrane transporter activity; molecular_function GO:0006812; cation transport; biological_process GO:0055085; transmembrane transport; biological_process}	{NA}	{NA}	{NA}	{NA}	{NA}
A00101	{Contig10:75346:76950:-}	{EQB45388.1; hypothetical protein CGLO_15745 [Colletotrichum gloeosporioides Cg-14]}	{P17549; Benzoate 4-monooxygenase }	{cfj:CFIO01_09741; K07824 E1.14.13.12 benzoate 4-monooxygenase 1.14.13.12 Metabolism; Xenobiotics biodegradation and metabolism; Benzoate degradation [PATH:ko00362] Metabolism; Xenobiotics biodegradation and metabolism; Aminobenzoate degradation [PATH:ko00627]}	{NA}	{NA}	{GO:0020037; heme binding; molecular_function GO:0005506; iron ion binding; molecular_function GO:0055114; oxidation-reduction process; biological_process GO:0016705; oxidoreductase activity, acting on paired donors, with incorporation or reduction of molecular oxygen; molecular_function}	{NA}	{NA}	{GLRG_10003T0; cytochrome P450 [Colletotrichum graminicola M1.001]}	{NA}	{NA}
A00102	{Contig10:728639:729900:+}	{EQB52644.1; hypothetical protein CGLO_07709 [Colletotrichum gloeosporioides Cg-14]}	{NA}	{cfj:CFIO01_01265; }	{NA}	{NA}	{GO:0045135; poly(beta-D-mannuronate) lyase activity; molecular_function GO:0042597; periplasmic space; cellular_component GO:0042122; alginic acid catabolic process; biological_process}	{NA}	{NA}	{NA}	{YES}	{BAV06996.1_; CBM13 Modules of approx. 150 residues which always appear as a threefold internal repeat. The only apparent exception to this, xylanase II of Actinomadura sp. FC7 (GenBank U08894), is in fact not completely sequenced. These modules were first identified in several plant lectins such as ricin or agglutinin of Ricinus communis which bind galactose residues. The three-dimensional struc…
A00103	{Contig10:730326:737014:-}	{ELA32984.1; C6 transcription factor [Colletotrichum gloeosporioides Nara gc5]}	{NA}	{nhe:NECHADRAFT_11983; }	{NA}	{NA}	{GO:0008270; zinc ion binding; molecular_function GO:0045135; poly(beta-D-mannuronate) lyase activity; molecular_function GO:0006351; transcription, DNA-dependent; biological_process GO:0005634; nucleus; cellular_component GO:0003677; DNA binding; molecular_function GO:0042122; alginic acid catabolic process; biological_process GO:0042597; periplasmic space; cellular_component}	{NA}	{NA}	{NA}	{NA}	{NA}
A00104	{Contig10:737371:739121:-}	{ELA32985.1; glucokinase [Colletotrichum gloeosporioides Nara gc5]}	{Q92407; Glucokinase }	{cfj:CFIO01_01262; K00844 HK hexokinase 2.7.1.1 Metabolism; Carbohydrate metabolism; Glycolysis / Gluconeogenesis [PATH:ko00010] Metabolism; Carbohydrate metabolism; Fructose and mannose metabolism [PATH:ko00051] Metabolism; Carbohydrate metabolism; Galactose metabolism [PATH:ko00052] Metabolism; Carbohydrate metabolism; Starch and sucrose metabolism [PATH:ko00500] Metabolism; Carbohydrate metabo…	{NA}	{NA}	{GO:0005975; carbohydrate metabolic process; biological_process GO:0005524; ATP binding; molecular_function GO:0016773; phosphotransferase activity, alcohol group as acceptor; molecular_function}	{NA}	{NA}	{NA}	{NA}	{NA}
A00105	{Contig10:741382:743045:+}	{ELA32986.1; C6 finger domain-containing protein [Colletotrichum gloeosporioides Nara gc5]}	{NA}	{cfj:CFIO01_01261; }	{NA}	{NA}	{NA}	{PHI:1886; I1RU19 GzZC201 5518 Fusarium graminearum Fusarium ear blight Triticum (related: wheat) transcription factor Gene deletion unaffected pathogenicity}	{NA}	{NA}	{NA}	{NA}
A00106	{Contig10:743198:744329:-}	{ELA32987.1; glucosamine-6-phosphate isomerase [Colletotrichum gloeosporioides Nara gc5]}	{A4FV08; Glucosamine-6-phosphate isomerase 1 }	{cfj:CFIO01_01260; K02564 nagB, GNPDA glucosamine-6-phosphate deaminase 3.5.99.6 Metabolism; Carbohydrate metabolism; Amino sugar and nucleotide sugar metabolism [PATH:ko00520]}	{Hs13027378; KOG3148 Glucosamine-6-phosphate isomerase G Carbohydrate transport and metabolism ;}	{NA}	{GO:0055114; oxidation-reduction process; biological_process GO:0016491; oxidoreductase activity; molecular_function GO:0005975; carbohydrate metabolic process; biological_process}	{PHI:5472; G4NB53 MoDeam 318829 Magnaporthe oryzae Rice blast Oryza sativa (related: rice) GlcN-6-phosphate deaminase Gene deletion: full; gene complementation reduced virulence}	{Q9C1S8_CANAL; CANAG1 BAB43821.1 248 Candida albicans 5476 Unknown Unknown Unknown {ID:PF01182; Description: Glucosamine_iso} Isolated from a wide variety of substrates including humans animals invasive candidal disease invasive candidal disease {ID:0004342; Method: IEA:InterPro; Description: F:glucosamine-6-phosphate deaminase activity} {ID:0006044; Method: IEA:InterPro; Description: P:N-acetylg…	{NA}	{NA}	{NA}
A00107	{Contig10:745025:746802:-}	{EQB58858.1; amino acid permease [Colletotrichum gloeosporioides Cg-14]}	{NA}	{cfj:CFIO01_01259; K19564 CTR, HNM1 choline transport protein -- }	{NA}	{NA}	{GO:0016020; membrane; cellular_component GO:0055085; transmembrane transport; biological_process GO:0003333; amino acid transmembrane transport; biological_process GO:0006810; transport; biological_process GO:0015171; amino acid transmembrane transporter activity; molecular_function}	{NA}	{NA}	{NA}	{NA}	{NA}
A00108	{Contig10:747887:749615:+}	{ELA32989.1; hypothetical protein CGGC5_6995 [Colletotrichum gloeosporioides Nara gc5]}	{NA}	{cfj:CFIO01_01258; }	{NA}	{NA}	{NA}	{NA}	{NA}	{NA}	{YES}	{NA}
A00109	{Contig10:750475:750876:+}	{EQB58856.1; hypothetical protein CGLO_00830 [Colletotrichum gloeosporioides Cg-14]}	{NA}	{NA}	{NA}	{NA}	{GO:0008770; [acyl-carrier-protein] phosphodiesterase activity; molecular_function GO:0006633; fatty acid biosynthetic process; biological_process}	{NA}	{NA}	{NA}	{NA}	{NA}
A00110	{Contig10:757651:758472:+}	{ELA32991.1; hypothetical protein CGGC5_6997 [Colletotrichum gloeosporioides Nara gc5]}	{NA}	{cfj:CFIO01_01248; }	{NA}	{NA}	{NA}	{NA}	{NA}	{NA}	{NA}	{NA}
A00111	{Contig10:758606:760318:-}	{EQB58483.1; hypothetical protein CGLO_01269 [Colletotrichum gloeosporioides Cg-14]}	{NA}	{cfj:CFIO01_01249; }	{NA}	{NA}	{NA}	{NA}	{NA}	{NA}	{NA}	{NA}
A00112	{Contig10:8812:10617:-}	{EQB52859.1; hypothetical protein CGLO_07463 [Colletotrichum gloeosporioides Cg-14]}	{NA}	{fvr:FVEG_06505; }	{NA}	{NA}	{GO:0020037; heme binding; molecular_function GO:0005506; iron ion binding; molecular_function GO:0055114; oxidation-reduction process; biological_process GO:0016705; oxidoreductase activity, acting on paired donors, with incorporation or reduction of molecular oxygen; molecular_function}	{NA}	{NA}	{FVEG_14002; conserved hypothetical protein [Fusarium verticillioides]}	{NA}	{NA}
A00113	{Contig10:77988:80411:-}	{ELA36016.1; hypothetical protein CGGC5_4372 [Colletotrichum gloeosporioides Nara gc5]}	{NA}	{cfj:CFIO01_09740; }	{NA}	{NA}	{NA}	{NA}	{NA}	{NA}	{NA}	{NA}
A00114	{Contig10:761300:763210:-}	{ELA32993.1; conserved fungal protein [Colletotrichum gloeosporioides Nara gc5]}	{A5H0J3; Uracil catabolism protein 4 }	{cfj:CFIO01_01250; }	{NA}	{NA}	{NA}	{NA}	{NA}	{NA}	{NA}	{NA}
A00115	{Contig10:772007:773595:-}	{EQB50861.1; hypothetical protein CGLO_09651 [Colletotrichum gloeosporioides Cg-14]}	{NA}	{cfj:CFIO01_01252; K03217 yidC, spoIIIJ, OXA1, ccfA YidC/Oxa1 family membrane protein insertase -- Genetic Information Processing; Folding, sorting and degradation; Protein export [PATH:ko03060] Environmental Information Processing; Membrane transport; Bacterial secretion system [PATH:ko03070] Cellular Processes; Cellular community - prokaryotes; Quorum sensing [PATH:ko02024]}	{NA}	{NA}	{GO:0016021; integral to membrane; cellular_component GO:0051205; protein insertion into membrane; biological_process}	{NA}	{NA}	{NA}	{NA}	{NA}
A00116	{Contig10:774188:774673:-}	{EQB50862.1; hypothetical protein CGLO_09652 [Colletotrichum gloeosporioides Cg-14]}	{Q8X0G8; Mitochondrial import protein 1 }	{cfj:CFIO01_01253; }	{NA}	{NA}	{GO:0005741; mitochondrial outer membrane; cellular_component}	{NA}	{NA}	{NA}	{NA}	{NA}
A00117	{Contig10:775364:776748:+}	{EQB50863.1; SEP domain-containing protein [Colletotrichum gloeosporioides Cg-14]}	{P0C8Q0; UBX domain-containing protein 1 }	{cfj:CFIO01_01254; K14012 SHP1, UBX1, NSFL1C UBX domain-containing protein 1 -- Genetic Information Processing; Folding, sorting and degradation; Protein processing in endoplasmic reticulum [PATH:ko04141]}	{NA}	{NA}	{GO:0051028; mRNA transport; biological_process GO:0005515; protein binding; molecular_function GO:0005634; nucleus; cellular_component}	{NA}	{NA}	{NA}	{NA}	{NA}
A00118	{Contig10:777119:778240:-}	{ENH82327.1; GTP-binding protein gtr1 [Colletotrichum orbiculare MAFF 240422]}	{Q3SX43; Ras-related GTP-binding protein A }	{cfj:CFIO01_01255; K16185 RRAGA_B Ras-related GTP-binding protein A/B -- Environmental Information Processing; Signal transduction; mTOR signaling pathway [PATH:ko04150] Cellular Processes; Transport and catabolism; Autophagy - animal [PATH:ko04140]}	{7299113; KOG3886 GTP-binding protein T Signal transduction mechanisms ;}	{NA}	{GO:0003924; GTPase activity; molecular_function GO:0005524; ATP binding; molecular_function GO:0007186; G-protein coupled receptor protein signaling pathway; biological_process GO:0005622; intracellular; cellular_component GO:0019001; guanyl nucleotide binding; molecular_function GO:0005737; cytoplasm; cellular_component GO:0031683; G-protein beta/gamma-subunit complex binding; molecular_functio…	{NA}	{NA}	{NA}	{NA}	{NA}
A00119	{Contig10:779789:782850:+}	{EQB50865.1; hypothetical protein CGLO_09655 [Colletotrichum gloeosporioides Cg-14]}	{NA}	{cfj:CFIO01_01256; }	{NA}	{NA}	{GO:0046872; metal ion binding; molecular_function}	{NA}	{NA}	{NA}	{NA}	{NA}
A00120	{Contig10:783755:785560:+}	{CZR63087.1; related to DUF1295 domain protein [Phialocephala subalpina]}	{NA}	{ani:AN2404.2; }	{NA}	{NA}	{GO:0004671; protein C-terminal S-isoprenylcysteine carboxyl O-methyltransferase activity; molecular_function GO:0016020; membrane; cellular_component GO:0006481; C-terminal protein methylation; biological_process GO:0016021; integral to membrane; cellular_component GO:0016627; oxidoreductase activity, acting on the CH-CH group of donors; molecular_function GO:0005737; cytoplasm; cellular_compone…	{NA}	{NA}	{NA}	{NA}	{NA}
A00121	{Contig10:786267:787315:-}	{ELA33001.1; hypothetical protein CGGC5_7007 [Colletotrichum gloeosporioides Nara gc5]}	{NA}	{NA}	{NA}	{NA}	{NA}	{NA}	{NA}	{NA}	{YES}	{NA}
A00122	{Contig10:789692:792177:+}	{ELA26377.1; hypothetical protein CGGC5_12641 [Colletotrichum gloeosporioides Nara gc5]}	{NA}	{NA}	{NA}	{NA}	{GO:0007618; mating; biological_process GO:0005576; NA}	{NA}	{NA}	{NA}	{YES}	{NA}
A00123	{Contig10:798309:799701:+}	{ELA33005.1; epoxide hydrolase [Colletotrichum gloeosporioides Nara gc5]}	{Q30DW8; Putative epoxide hydrolase }	{cfj:CFIO01_01286; }	{NA}	{NA}	{NA}	{NA}	{NA}	{NA}	{NA}	{NA}
A00124	{Contig10:81670:82633:+}	{ELA36017.1; cytosolic fe-s cluster assembling factor cfd-1 [Colletotrichum gloeosporioides Nara gc5]}	{Q4I174; Cytosolic Fe-S cluster assembly factor CFD1 }	{cfj:CFIO01_09739; }	{YIL003w; KOG3022 Predicted ATPase, nucleotide-binding D Cell cycle control, cell division, chromosome partitioning ;}	{gnl|TC-DB|A0L4L0; 3.A.1.132.3 Putative uncharacterized protein - Magnetococcus sp. (strain MC-1).}	{GO:0004020; adenylylsulfate kinase activity; molecular_function GO:0005525; GTP binding; molecular_function GO:0000103; sulfate assimilation; biological_process GO:0003924; GTPase activity; molecular_function GO:0005524; ATP binding; molecular_function}	{NA}	{NA}	{NA}	{NA}	{NA}
A00125	{Contig10:799948:804346:-}	{EQB59433.1; hypothetical protein CGLO_00180 [Colletotrichum gloeosporioides Cg-14]}	{NA}	{cfj:CFIO01_01285; }	{NA}	{NA}	{GO:0008762; UDP-N-acetylmuramate dehydrogenase activity; molecular_function GO:0003824; NA GO:0055114; oxidation-reduction process; biological_process GO:0050660; flavin adenine dinucleotide binding; molecular_function GO:0016491; oxidoreductase activity; molecular_function}	{NA}	{NA}	{NA}	{NA}	{NA}
A00126	{Contig10:806726:807529:+}	{EQB46099.1; hypothetical protein CGLO_14901 [Colletotrichum gloeosporioides Cg-14]}	{NA}	{cfj:CFIO01_01283; }	{NA}	{NA}	{GO:0016747; transferase activity, transferring acyl groups other than amino-acyl groups; molecular_function GO:0008080; N-acetyltransferase activity; molecular_function}	{NA}	{NA}	{NA}	{NA}	{NA}
A00127	{Contig10:807758:811663:-}	{KZL68800.1; von Willebrand domain-containing protein [Colletotrichum tofieldiae]}	{NA}	{cfj:CFIO01_01282; }	{NA}	{NA}	{GO:0016021; integral to membrane; cellular_component GO:0006874; cellular calcium ion homeostasis; biological_process GO:0006367; transcription initiation from RNA polymerase II promoter; biological_process GO:0005219; ryanodine-sensitive calcium-release channel activity; molecular_function GO:0005672; transcription factor TFIIA complex; cellular_component GO:0046872; metal ion binding; molecula…	{NA}	{NA}	{NA}	{NA}	{NA}
A00128	{Contig10:812707:818977:-}	{EQB48881.1; hypothetical protein CGLO_11840 [Colletotrichum gloeosporioides Cg-14]}	{NA}	{cfj:CFIO01_01281; K09248 PUT3 proline utilization trans-activator -- }	{NA}	{NA}	{GO:0005634; nucleus; cellular_component GO:0008270; zinc ion binding; molecular_function GO:0006351; transcription, DNA-dependent; biological_process GO:0006355; regulation of transcription, DNA-dependent; biological_process GO:0003677; DNA binding; molecular_function GO:0000981; sequence-specific DNA binding RNA polymerase II transcription factor activity; molecular_function}	{PHI:1824; I1RYC6 GzZC139 5518 Fusarium graminearum Fusarium ear blight Triticum (related: wheat) transcription factor Gene deletion unaffected pathogenicity}	{NA}	{NA}	{NA}	{NA}
A00129	{Contig10:820122:822050:-}	{EQB48880.1; major facilitator superfamily transporter [Colletotrichum gloeosporioides Cg-14]}	{NA}	{cfj:CFIO01_01279; }	{NA}	{NA}	{GO:0051205; protein insertion into membrane; biological_process GO:0006810; transport; biological_process GO:0016021; integral to membrane; cellular_component GO:0055085; transmembrane transport; biological_process GO:0005215; NA GO:0016020; membrane; cellular_component GO:0022857; transmembrane transporter activity; molecular_function}	{NA}	{NA}	{NA}	{NA}	{NA}
A00130	{Contig10:824178:825887:-}	{ELA33013.1; maltose permease [Colletotrichum gloeosporioides Nara gc5]}	{NA}	{cfj:CFIO01_01278; }	{NA}	{NA}	{GO:0016021; integral to membrane; cellular_component GO:0022857; transmembrane transporter activity; molecular_function GO:0055085; transmembrane transport; biological_process}	{NA}	{NA}	{NA}	{NA}	{NA}
A00131	{Contig10:828029:829105:+}	{EQB54220.1; base excision DNA repair protein [Colletotrichum gloeosporioides Cg-14]}	{NA}	{cfj:CFIO01_01277; }	{NA}	{NA}	{GO:0003677; DNA binding; molecular_function GO:0006284; base-excision repair; biological_process}	{NA}	{NA}	{NA}	{NA}	{NA}
A00132	{Contig10:829201:830676:-}	{EQB54219.1; hypothetical protein CGLO_05973 [Colletotrichum gloeosporioides Cg-14]}	{NA}	{NA}	{NA}	{NA}	{GO:0005515; protein binding; molecular_function}	{NA}	{NA}	{NA}	{NA}	{NA}
A00133	{Contig10:832485:832949:+}	{ELA33194.1; fot5 transposase [Colletotrichum gloeosporioides Nara gc5]}	{NA}	{ssl:SS1G_12367; }	{NA}	{NA}	{NA}	{NA}	{NA}	{NA}	{NA}	{NA}
A00134	{Contig10:841935:843474:-}	{ELA26546.1; hypothetical protein CGGC5_12529 [Colletotrichum gloeosporioides Nara gc5]}	{NA}	{npa:UCRNP2_2835; }	{NA}	{NA}	{GO:0055114; oxidation-reduction process; biological_process GO:0016491; oxidoreductase activity; molecular_function GO:0016706; oxidoreductase activity, acting on paired donors, with incorporation or reduction of molecular oxygen, 2-oxoglutarate as one donor, and incorporation of one atom each of oxygen into both donors; molecular_function}	{NA}	{NA}	{NA}	{NA}	{NA}
A00135	{Contig10:84856:86421:+}	{EQB58242.1; adenosylmethionine decarboxylase [Colletotrichum gloeosporioides Cg-14]}	{NA}	{cfj:CFIO01_09738; K01611 speD, AMD1 S-adenosylmethionine decarboxylase 4.1.1.50 Metabolism; Amino acid metabolism; Cysteine and methionine metabolism [PATH:ko00270] Metabolism; Amino acid metabolism; Arginine and proline metabolism [PATH:ko00330]}	{NA}	{NA}	{GO:0006597; spermine biosynthetic process; biological_process GO:0004014; adenosylmethionine decarboxylase activity; molecular_function GO:0008295; spermidine biosynthetic process; biological_process}	{PHI:2522; Q4WEN8 SPE2 746128 Aspergillus fumigatus Invasive pulmonary aspergillosis Lethal pathogen phenotype S-Adenosyl-methionine decarboxylase Altered gene expression / gene regulation lethal}	{C1GJS5_PARBD; PADG_07511 EEH42691.1 520 Paracoccidioides brasiliensis 502780 Unknown Unknown Unknown {ID:PF01536; Description: SAM_decarbox} humans vertebrata Paracoccidioidomycosis Paracoccidioidomycosis {ID:0004014; Method: IEA:InterPro; Description: F:adenosylmethionine decarboxylase activity} {ID:0008295; Method: IEA:InterPro; Description: P:spermidine biosynthetic process} {ID:0006597; Meth…	{NA}	{NA}	{NA}
A00136	{Contig10:844160:845793:+}	{ELA26545.1; MFS allantoate transporter [Colletotrichum gloeosporioides Nara gc5]}	{NA}	{ela:UCREL1_2375; }	{NA}	{NA}	{GO:0055085; transmembrane transport; biological_process GO:0016021; integral to membrane; cellular_component}	{NA}	{NA}	{NA}	{NA}	{NA}
A00137	{Contig10:851410:851667:+}	{EQB52543.1; hypothetical protein CGLO_07824 [Colletotrichum gloeosporioides Cg-14]}	{NA}	{cfj:CFIO01_01829; }	{NA}	{NA}	{NA}	{NA}	{NA}	{NA}	{YES}	{NA}
A00138	{Contig10:852985:853876:+}	{ELA26543.1; hypothetical protein CGGC5_12526 [Colletotrichum gloeosporioides Nara gc5]}	{NA}	{cfj:CFIO01_01272; }	{NA}	{NA}	{NA}	{NA}	{NA}	{NA}	{YES}	{NA}
A00139	{Contig10:854118:855665:-}	{ELA26542.1; flavin-containing amine [Colletotrichum gloeosporioides Nara gc5]}	{NA}	{fox:FOXG_08947; K00274 MAO, aofH monoamine oxidase 1.4.3.4 Metabolism; Amino acid metabolism; Glycine, serine and threonine metabolism [PATH:ko00260] Metabolism; Amino acid metabolism; Arginine and proline metabolism [PATH:ko00330] Metabolism; Amino acid metabolism; Histidine metabolism [PATH:ko00340] Metabolism; Amino acid metabolism; Tyrosine metabolism [PATH:ko00350] Metabolism; Amino acid me…	{NA}	{NA}	{GO:0016117; carotenoid biosynthetic process; biological_process GO:0016705; oxidoreductase activity, acting on paired donors, with incorporation or reduction of molecular oxygen; molecular_function GO:0055114; oxidation-reduction process; biological_process GO:0008033; tRNA processing; biological_process GO:0050660; flavin adenine dinucleotide binding; molecular_function GO:0016491; oxidoreducta…	{NA}	{NA}	{NA}	{NA}	{NA}
A00140	{Contig10:856775:857701:-}	{EQB51844.1; hypothetical protein CGLO_08578 [Colletotrichum gloeosporioides Cg-14]}	{NA}	{cfj:CFIO01_01269; }	{NA}	{NA}	{GO:0005507; copper ion binding; molecular_function GO:0009055; NA}	{NA}	{NA}	{NA}	{YES}	{NA}
A00141	{Contig10:861242:862384:-}	{EQB51843.1; trypsin [Colletotrichum gloeosporioides Cg-14]}	{P52320; Streptogrisin-C }	{ela:UCREL1_6009; }	{NA}	{NA}	{GO:0006508; proteolysis; biological_process GO:0005576; NA GO:0008236; serine-type peptidase activity; molecular_function}	{NA}	{NA}	{NA}	{YES}	{ARF63327.1_; CBM12 Modules of approx. 40-60 residues. The majority of these modules is found among chitinases where the function is chitin-binding. Distantly related to the CBM5 family. -}
A00142	{Contig10:870770:871834:-}	{ELA26538.1; nad dependent epimerase [Colletotrichum gloeosporioides Nara gc5]}	{NA}	{cfj:CFIO01_01268; }	{NA}	{NA}	{GO:0044237; cellular metabolic process; biological_process GO:0016616; oxidoreductase activity, acting on the CH-OH group of donors, NAD or NADP as acceptor; molecular_function GO:0055114; oxidation-reduction process; biological_process GO:0045226; extracellular polysaccharide biosynthetic process; biological_process GO:0003854; 3-beta-hydroxy-delta5-steroid dehydrogenase activity; molecular_fun…	{NA}	{NA}	{NA}	{NA}	{NA}
A00143	{Contig10:872837:873196:-}	{EQB51840.1; hypothetical protein CGLO_08574 [Colletotrichum gloeosporioides Cg-14]}	{NA}	{NA}	{NA}	{NA}	{GO:0005840; ribosome; cellular_component GO:0005622; intracellular; cellular_component GO:0006414; translational elongation; biological_process GO:0042742; defense response to bacterium; biological_process GO:0003735; structural constituent of ribosome; molecular_function GO:0046999; regulation of conjugation; biological_process GO:0019867; outer membrane; cellular_component}	{NA}	{NA}	{NA}	{YES}	{NA}
A00144	{Contig10:875475:876605:+}	{EQB57406.1; hypothetical protein CGLO_02442 [Colletotrichum gloeosporioides Cg-14]}	{NA}	{adl:AURDEDRAFT_110375; }	{NA}	{NA}	{GO:0045735; NA}	{NA}	{NA}	{NA}	{YES}	{NA}
A00145	{Contig10:876804:878261:-}	{ELA26535.1; saf domain-containing protein [Colletotrichum gloeosporioides Nara gc5]}	{NA}	{ela:UCREL1_1104; }	{NA}	{NA}	{GO:0050661; NADP binding; molecular_function GO:0055114; oxidation-reduction process; biological_process GO:0016491; oxidoreductase activity; molecular_function GO:0016620; oxidoreductase activity, acting on the aldehyde or oxo group of donors, NAD or NADP as acceptor; molecular_function}	{NA}	{NA}	{NA}	{NA}	{NA}
A00146	{Contig10:87228:88497:+}	{EQB58241.1; hypothetical protein CGLO_01535 [Colletotrichum gloeosporioides Cg-14]}	{NA}	{cfj:CFIO01_09737; }	{NA}	{NA}	{NA}	{NA}	{NA}	{NA}	{NA}	{NA}
A00147	{Contig10:879112:880897:+}	{EQB57408.1; major facilitator superfamily transporter [Colletotrichum gloeosporioides Cg-14]}	{NA}	{tmn:UCRPA7_7040; }	{NA}	{NA}	{GO:0055085; transmembrane transport; biological_process GO:0016021; integral to membrane; cellular_component}	{NA}	{NA}	{NA}	{NA}	{NA}
A00148	{Contig10:881306:883931:+}	{ELA26533.1; C6 transcription factor [Colletotrichum gloeosporioides Nara gc5]}	{NA}	{ela:UCREL1_1106; }	{NA}	{NA}	{GO:0008270; zinc ion binding; molecular_function GO:0006351; transcription, DNA-dependent; biological_process GO:0005634; nucleus; cellular_component GO:0005515; protein binding; molecular_function GO:0003677; DNA binding; molecular_function GO:0000981; sequence-specific DNA binding RNA polymerase II transcription factor activity; molecular_function GO:0006355; regulation of transcription, DNA-d…	{NA}	{NA}	{NA}	{NA}	{NA}
A00149	{Contig10:884031:884993:-}	{ELA26532.1; duf1275 domain protein [Colletotrichum gloeosporioides Nara gc5]}	{NA}	{cfj:CFIO01_01291; }	{NA}	{gnl|TC-DB|Q4WVR6; 9.B.143.5.3 DUF1275 domain protein OS=Neosartorya fumigata (strain ATCC MYA-4609 / Af293 / CBS 101355 / FGSC A1100) GN=AFUA_5G13060 PE=4 SV=1}	{NA}	{NA}	{NA}	{NA}	{NA}	{NA}
A00150	{Contig10:886771:888464:+}	{EQB57411.1; oxalate decarboxylase family bicupin [Colletotrichum gloeosporioides Cg-14]}	{O34714; Oxalate decarboxylase OxdC }	{cfj:CFIO01_01292; }	{NA}	{NA}	{GO:0000334; 3-hydroxyanthranilate 3,4-dioxygenase activity; molecular_function GO:0005976; polysaccharide metabolic process; biological_process GO:0045735; NA GO:0006355; regulation of transcription, DNA-dependent; biological_process GO:0010309; acireductone dioxygenase [iron(II)-requiring] activity; molecular_function GO:0016779; nucleotidyltransferase activity; molecular_function GO:0005506; i…	{PHI:4508; A7EU07 Ss-odc1 5180 Sclerotinia sclerotiorum White mould Apium graveolens (no common name found) oxalate decarboxylase Gene deletion: full; gene complementation unaffected pathogenicity}	{NA}	{NA}	{YES}	{NA}
A00151	{Contig10:888658:889793:-}	{ELA26530.1; DNA-binding protein [Colletotrichum gloeosporioides Nara gc5]}	{NA}	{cfj:CFIO01_01293; }	{NA}	{NA}	{NA}	{NA}	{NA}	{NA}	{NA}	{NA}
A00152	{Contig10:890713:891550:-}	{EQB57413.1; hypothetical protein CGLO_02449 [Colletotrichum gloeosporioides Cg-14]}	{NA}	{cfj:CFIO01_01294; K03098 APOD apolipoprotein D and lipocalin family protein -- }	{NA}	{NA}	{NA}	{NA}	{NA}	{NA}	{YES}	{NA}
A00153	{Contig10:894556:895418:+}	{ELA26528.1; alpha/beta hydrolase, putative [Colletotrichum gloeosporioides Nara gc5]}	{NA}	{val:VDBG_06555; }	{NA}	{NA}	{GO:0005515; protein binding; molecular_function}	{NA}	{NA}	{NA}	{NA}	{NA}
A00154	{Contig10:895478:896119:-}	{EQB57415.1; hypothetical protein CGLO_02451 [Colletotrichum gloeosporioides Cg-14]}	{NA}	{cfj:CFIO01_01295; }	{NA}	{NA}	{GO:0003824; NA GO:0008152; NA}	{NA}	{NA}	{NA}	{NA}	{NA}
A00155	{Contig10:896944:898116:+}	{EQB57416.1; hypothetical protein CGLO_02452 [Colletotrichum gloeosporioides Cg-14]}	{NA}	{NA}	{NA}	{NA}	{NA}	{NA}	{NA}	{NA}	{NA}	{NA}
A00156	{Contig10:898128:900797:-}	{EQB57417.1; hypothetical protein CGLO_02453 [Colletotrichum gloeosporioides Cg-14]}	{NA}	{cfj:CFIO01_01297; K05989 ramA alpha-L-rhamnosidase 3.2.1.40 }	{NA}	{NA}	{GO:0005634; nucleus; cellular_component GO:0003677; DNA binding; molecular_function}	{NA}	{NA}	{NA}	{NA}	{EAA65188.1_; GH78 伪-L-rhamnosidase (EC 3.2.1.40); rhamnogalacturonan 伪-L-rhamnohydrolase (EC 3.2.1.174); L-Rhap-伪-1,3-D-Apif -specific 伪-1,3-L-rhamnosidase (EC 3.2.1.-) -}
A00157	{Contig10:89211:90947:+}	{EQB58240.1; hypothetical protein CGLO_01534 [Colletotrichum gloeosporioides Cg-14]}	{NA}	{cfj:CFIO01_09736; }	{NA}	{NA}	{GO:0008152; NA GO:0016787; hydrolase activity; molecular_function}	{NA}	{NA}	{NA}	{YES}	{NA}
A00158	{Contig10:901867:903621:+}	{EQB57418.1; hypothetical protein CGLO_02454 [Colletotrichum gloeosporioides Cg-14]}	{NA}	{cfj:CFIO01_01298; }	{NA}	{NA}	{GO:0008430; selenium binding; molecular_function}	{NA}	{NA}	{NA}	{NA}	{NA}
A00159	{Contig10:903701:905656:-}	{EQB57419.1; hypothetical protein CGLO_02455 [Colletotrichum gloeosporioides Cg-14]}	{NA}	{cfj:CFIO01_01299; }	{NA}	{NA}	{NA}	{NA}	{NA}	{NA}	{NA}	{NA}
A00160	{Contig10:907042:908148:+}	{ELA26524.1; nad h-dependent d-xylose reductase [Colletotrichum gloeosporioides Nara gc5]}	{B8N195; Probable NAD(P)H-dependent D-xylose reductase xyl1 }	{cfj:CFIO01_01300; K17743 XR D-xylose reductase 1.1.1.307 Metabolism; Carbohydrate metabolism; Pentose and glucuronate interconversions [PATH:ko00040]}	{YHR104w; KOG1577 Aldo/keto reductase family proteins R General function prediction only ;}	{NA}	{NA}	{NA}	{NA}	{NA}	{NA}	{NA}
A00161	{Contig10:909104:910524:+}	{EQB57421.1; hypothetical protein CGLO_02457 [Colletotrichum gloeosporioides Cg-14]}	{Q763T4; L-arabinitol 4-dehydrogenase }	{cfj:CFIO01_01301; K00008 SORD, gutB L-iditol 2-dehydrogenase 1.1.1.14 Metabolism; Carbohydrate metabolism; Pentose and glucuronate interconversions [PATH:ko00040] Metabolism; Carbohydrate metabolism; Fructose and mannose metabolism [PATH:ko00051]}	{Hs4507155; KOG0024 Sorbitol dehydrogenase Q Secondary metabolites biosynthesis, transport and catabolism ;}	{NA}	{GO:0008270; zinc ion binding; molecular_function GO:0016491; oxidoreductase activity; molecular_function GO:0055114; oxidation-reduction process; biological_process}	{PHI:2255; Q0U2A0 Abd1 13684 Parastagonospora nodorum Glume blotch Triticum (related: wheat) arabitol dehydrogenase Gene deletion: full unaffected pathogenicity}	{NA}	{NA}	{NA}	{NA}
A00162	{Contig10:910909:912051:-}	{EQB57422.1; hypothetical protein CGLO_02458 [Colletotrichum gloeosporioides Cg-14]}	{NA}	{NA}	{NA}	{NA}	{NA}	{NA}	{NA}	{NA}	{NA}	{NA}
A00163	{Contig10:916398:918526:+}	{EQB57423.1; hypothetical protein CGLO_02459 [Colletotrichum gloeosporioides Cg-14]}	{NA}	{cfj:CFIO01_01304; }	{NA}	{NA}	{GO:0008762; UDP-N-acetylmuramate dehydrogenase activity; molecular_function GO:0055114; oxidation-reduction process; biological_process GO:0016491; oxidoreductase activity; molecular_function GO:0050660; flavin adenine dinucleotide binding; molecular_function}	{NA}	{NA}	{NA}	{YES}	{NA}
A00164	{Contig10:919276:920893:+}	{EQB57424.1; hypothetical protein CGLO_02460 [Colletotrichum gloeosporioides Cg-14]}	{NA}	{cfj:CFIO01_05992; }	{NA}	{NA}	{GO:0006400; tRNA modification; biological_process GO:0008171; O-methyltransferase activity; molecular_function GO:0008152; NA GO:0032259; methylation; biological_process GO:0008168; methyltransferase activity; molecular_function GO:0008176; tRNA (guanine-N7-)-methyltransferase activity; molecular_function}	{NA}	{NA}	{NA}	{NA}	{NA}
A00165	{Contig10:921413:923186:+}	{EQB57425.1; cytochrome P450 [Colletotrichum gloeosporioides Cg-14]}	{NA}	{cfj:CFIO01_01324; }	{NA}	{NA}	{GO:0016705; oxidoreductase activity, acting on paired donors, with incorporation or reduction of molecular oxygen; molecular_function GO:0055114; oxidation-reduction process; biological_process GO:0020037; heme binding; molecular_function GO:0005506; iron ion binding; molecular_function}	{NA}	{NA}	{GLRG_11007T0; cytochrome P450 [Colletotrichum graminicola M1.001]}	{NA}	{NA}
A00166	{Contig10:923391:925343:-}	{ELA26518.1; hydrolase CocE/NonD family protein [Colletotrichum gloeosporioides Nara gc5]}	{NA}	{pfy:PFICI_04576; }	{NA}	{NA}	{GO:0008239; dipeptidyl-peptidase activity; molecular_function GO:0004177; aminopeptidase activity; molecular_function GO:0006508; proteolysis; biological_process}	{NA}	{NA}	{NA}	{YES}	{NA}
A00167	{Contig10:928603:929730:-}	{NA}	{NA}	{NA}	{NA}	{NA}	{NA}	{NA}	{NA}	{NA}	{NA}	{NA}
A00168	{Contig10:91183:94769:-}	{ALP46092.1; linoleate diol synthase, partial [Colletotrichum gloeosporioides]}	{B0Y6R2; Psi-producing oxygenase A }	{cfj:CFIO01_09729; }	{NA}	{NA}	{GO:0006979; response to oxidative stress; biological_process GO:0016705; oxidoreductase activity, acting on paired donors, with incorporation or reduction of molecular oxygen; molecular_function GO:0055114; oxidation-reduction process; biological_process GO:0020037; heme binding; molecular_function GO:0005506; iron ion binding; molecular_function GO:0004601; peroxidase activity; molecular_functi…	{PHI:2148; G4N4J5 "7 8-LDS" 318829 Magnaporthe oryzae Rice blast Oryza sativa (related: rice) Linoleate diol synthases Gene deletion: partial unaffected pathogenicity}	{Q4WPX2_ASPFU; PPOA ABV21631.1 1079 Neosartorya fumigata 330879 Unknown 16372009, 16040966, 17276068 XP_751750.1, XM_746657.1 {ID:PF03098; Description: An_peroxidase} {ID:PF00067; Description: An_peroxidase} humans vertebrata infection Infection {ID:0009055; Method: IEA:InterPro; Description: F:electron carrier activity} {ID:0020037; Method: IEA:InterPro; Description: F:heme binding} {ID:0016705;…	{GLRG_10013T0; linoleate diol synthase [Colletotrichum graminicola M1.001]}	{NA}	{NA}
A00169	{Contig10:931027:935754:-}	{KDN69905.1; putative WD domain-containing protein [Colletotrichum sublineola]}	{NA}	{NA}	{NA}	{NA}	{GO:0005524; ATP binding; molecular_function GO:0003677; DNA binding; molecular_function}	{NA}	{NA}	{NA}	{NA}	{NA}
A00170	{Contig10:936451:940000:+}	{KDN69904.1; putative NACHT domain-containing protein [Colletotrichum sublineola]}	{NA}	{NA}	{NA}	{NA}	{GO:0005515; protein binding; molecular_function}	{NA}	{NA}	{NA}	{NA}	{NA}
A00171	{Contig10:942378:945534:+}	{ELA26517.1; nitrate reductase [Colletotrichum gloeosporioides Nara gc5]}	{P16081; Nitrate reductase [NADH] 1 }	{vda:VDAG_05123; K10534 NR nitrate reductase (NAD(P)H) 1.7.1.1 1.7.1.2 1.7.1.3 Metabolism; Energy metabolism; Nitrogen metabolism [PATH:ko00910]}	{NA}	{NA}	{GO:0055114; oxidation-reduction process; biological_process GO:0016491; oxidoreductase activity; molecular_function GO:0020037; heme binding; molecular_function GO:0030151; molybdenum ion binding; molecular_function GO:0009055; NA}	{NA}	{NA}	{NA}	{NA}	{NA}
A00172	{Contig10:945614:946602:-}	{EQB57428.1; hypothetical protein CGLO_02464 [Colletotrichum gloeosporioides Cg-14]}	{A4RGT4; Extracellular metalloprotease MGG_08041 }	{cfj:CFIO01_01305; }	{NA}	{NA}	{GO:0031012; extracellular matrix; cellular_component GO:0008270; zinc ion binding; molecular_function GO:0004222; metalloendopeptidase activity; molecular_function GO:0006508; proteolysis; biological_process}	{PHI:479; C5P3X6 MEP1 199306 Coccidioides posadasii Respiratory disease Mus musculus (related: house mouse) Metalloproteinase Gene disruption; gene complementation reduced virulence}	{MEP1_COCP7; MEP1 AAQ07436.1 276 Coccidioides posadasii 222929 FUNCTION: Secreted metalloproteinase that allows assimilation of proteinaceous substrates. Pays a pivotal role as a pathogenicity determinant during infections and contributes to the ability of the pathogen to persist within the mammalian host. Digests an immunodominant cell surface antigen (SOWgp) and prevents host recognition of end…	{NA}	{YES}	{NA}
A00173	{Contig10:947334:947774:-}	{EQB57429.1; hypothetical protein CGLO_02465 [Colletotrichum gloeosporioides Cg-14]}	{NA}	{cfj:CFIO01_01313; }	{NA}	{NA}	{NA}	{NA}	{NA}	{NA}	{NA}	{NA}
A00174	{Contig10:948388:950212:-}	{KZL77387.1; phospholipase A2, partial [Colletotrichum tofieldiae]}	{NA}	{cfj:CFIO01_01314; K01062 PLA2G7, PAFAH platelet-activating factor acetylhydrolase 3.1.1.47 Metabolism; Lipid metabolism; Ether lipid metabolism [PATH:ko00565]}	{NA}	{NA}	{GO:0015996; chlorophyll catabolic process; biological_process GO:0003847; 1-alkyl-2-acetylglycerophosphocholine esterase activity; molecular_function GO:0047746; chlorophyllase activity; molecular_function GO:0016042; lipid catabolic process; biological_process}	{NA}	{NA}	{NA}	{NA}	{NA}
A00175	{Contig10:952336:956065:-}	{EQB45385.1; linoleate diol synthase [Colletotrichum gloeosporioides Cg-14]}	{NA}	{cfj:CFIO01_08309; }	{NA}	{NA}	{GO:0020037; heme binding; molecular_function GO:0005506; iron ion binding; molecular_function GO:0004601; peroxidase activity; molecular_function GO:0006979; response to oxidative stress; biological_process GO:0016705; oxidoreductase activity, acting on paired donors, with incorporation or reduction of molecular oxygen; molecular_function GO:0055114; oxidation-reduction process; biological_proce…	{PHI:7030; I1RG19 FgLAI12 5518 Fusarium graminearum Fusarium head blight Triticum aestivum (related: bread wheat) Linoleic acid isomerase Gene deletion: full; gene complementation reduced virulence}	{NA}	{GLRG_01818T0; linoleate diol synthase [Colletotrichum graminicola M1.001]}	{NA}	{NA}
A00176	{Contig10:958402:960347:+}	{ELA38447.1; short chain dehydrogenase reductase family [Colletotrichum gloeosporioides Nara gc5]}	{NA}	{cfj:CFIO01_08310; }	{NA}	{NA}	{NA}	{NA}	{NA}	{NA}	{NA}	{NA}
A00177	{Contig10:960875:962065:+}	{KZL72960.1; phosphorylase superfamily protein [Colletotrichum tofieldiae]}	{NA}	{tre:TRIREDRAFT_105393; }	{NA}	{NA}	{GO:0003824; NA GO:0009116; nucleoside metabolic process; biological_process}	{NA}	{NA}	{NA}	{NA}	{NA}
A00178	{Contig10:962728:964796:+}	{OHX00891.1; NACHT and WD40 domain protein [Colletotrichum incanum]}	{Q00808; Vegetative incompatibility protein HET-E-1 }	{bsc:COCSADRAFT_149989; }	{NA}	{NA}	{GO:0016787; hydrolase activity; molecular_function GO:0003677; DNA binding; molecular_function GO:0005524; ATP binding; molecular_function}	{NA}	{NA}	{NA}	{NA}	{NA}
A00179	{Contig10:100604:102136:+}	{ELA36022.1; hard surface induced protein [Colletotrichum gloeosporioides Nara gc5]}	{NA}	{cfj:CFIO01_09730; }	{NA}	{NA}	{GO:0016747; transferase activity, transferring acyl groups other than amino-acyl groups; molecular_function}	{NA}	{NA}	{NA}	{NA}	{NA}
A00180	{Contig10:971197:972785:-}	{EQB45382.1; hypothetical protein CGLO_15754 [Colletotrichum gloeosporioides Cg-14]}	{NA}	{bfu:BC1G_04517; }	{At2g27680; KOG1575 Voltage-gated shaker-like K+ channel, subunit beta/KCNAB C Energy production and conversion ;}	{NA}	{NA}	{NA}	{NA}	{NA}	{NA}	{NA}
A00181	{Contig10:973823:975864:+}	{EQB45381.1; hypothetical protein CGLO_15753 [Colletotrichum gloeosporioides Cg-14]}	{NA}	{cfj:CFIO01_01315; }	{NA}	{NA}	{GO:0016491; oxidoreductase activity; molecular_function GO:0050660; flavin adenine dinucleotide binding; molecular_function GO:0050661; NADP binding; molecular_function GO:0055114; oxidation-reduction process; biological_process GO:0004499; flavin-containing monooxygenase activity; molecular_function}	{NA}	{NA}	{NA}	{NA}	{NA}
A00182	{Contig10:976404:977138:+}	{XP_003000052.1; predicted protein [Verticillium alfalfae VaMs.102]}	{NA}	{val:VDBG_09772; }	{NA}	{NA}	{NA}	{NA}	{NA}	{NA}	{YES}	{NA}
A00183	{Contig10:977805:979821:-}	{EQB45380.1; hypothetical protein CGLO_15752 [Colletotrichum gloeosporioides Cg-14]}	{NA}	{cfj:CFIO01_01311; K10750 CHAF1A chromatin assembly factor 1 subunit A -- }	{NA}	{NA}	{NA}	{NA}	{NA}	{NA}	{NA}	{NA}
A00184	{Contig10:983105:984154:-}	{EQB45379.1; hypothetical protein CGLO_15751 [Colletotrichum gloeosporioides Cg-14]}	{NA}	{cfj:CFIO01_01310; }	{NA}	{NA}	{NA}	{NA}	{NA}	{NA}	{NA}	{NA}
A00185	{Contig10:1002333:1005903:-}	{ELA26636.1; hypothetical protein CGGC5_12424 [Colletotrichum gloeosporioides Nara gc5]}	{NA}	{NA}	{NA}	{NA}	{NA}	{NA}	{NA}	{NA}	{NA}	{NA}
A00186	{Contig10:1007027:1007767:-}	{EQB46087.1; hypothetical protein CGLO_14914 [Colletotrichum gloeosporioides Cg-14]}	{NA}	{cfj:CFIO01_01321; }	{NA}	{NA}	{NA}	{NA}	{NA}	{NA}	{NA}	{NA}
A00187	{Contig10:1009260:1010833:-}	{EQB46088.1; hypothetical protein CGLO_14915 [Colletotrichum gloeosporioides Cg-14]}	{NA}	{cfj:CFIO01_00041; }	{NA}	{NA}	{GO:0050660; flavin adenine dinucleotide binding; molecular_function GO:0016491; oxidoreductase activity; molecular_function GO:0055114; oxidation-reduction process; biological_process GO:0008762; UDP-N-acetylmuramate dehydrogenase activity; molecular_function}	{NA}	{NA}	{NA}	{NA}	{NA}
A00188	{Contig10:1011504:1012508:-}	{EQB46089.1; hypothetical protein CGLO_14916 [Colletotrichum gloeosporioides Cg-14]}	{P32953; (S)-mandelate dehydrogenase, mitochondrial }	{pfy:PFICI_02343; K00101 lldD L-lactate dehydrogenase (cytochrome) 1.1.2.3 Metabolism; Carbohydrate metabolism; Pyruvate metabolism [PATH:ko00620]}	{NA}	{NA}	{GO:0055114; oxidation-reduction process; biological_process GO:0004152; dihydroorotate dehydrogenase activity; molecular_function GO:0003824; NA GO:0006222; UMP biosynthetic process; biological_process GO:0018580; nitronate monooxygenase activity; molecular_function GO:0015930; glutamate synthase activity; molecular_function GO:0016638; oxidoreductase activity, acting on the CH-NH2 group of dono…	{NA}	{NA}	{NA}	{NA}	{NA}
A00189	{Contig10:1013517:1015440:-}	{ELA26633.1; aldehyde dehydrogenase, putative [Colletotrichum gloeosporioides Nara gc5]}	{NA}	{nhe:NECHADRAFT_58675; }	{NA}	{NA}	{GO:0016491; oxidoreductase activity; molecular_function GO:0008152; NA GO:0055114; oxidation-reduction process; biological_process}	{NA}	{NA}	{NA}	{NA}	{NA}
A00190	{Contig10:104066:105222:+}	{ELA36023.1; short-chain dehydrogenase reductase family [Colletotrichum gloeosporioides Nara gc5]}	{NA}	{cfj:CFIO01_09731; }	{NA}	{NA}	{GO:0009058; biosynthetic process; biological_process GO:0016491; oxidoreductase activity; molecular_function GO:0008152; NA}	{NA}	{NA}	{NA}	{NA}	{NA}
A00191	{Contig10:1016397:1018406:+}	{EQB46091.1; hypothetical protein CGLO_14918 [Colletotrichum gloeosporioides Cg-14]}	{Q30DW9; FAD-binding monooxygenase moxY }	{pfy:PFICI_02357; }	{NA}	{NA}	{GO:0050661; NADP binding; molecular_function GO:0004499; flavin-containing monooxygenase activity; molecular_function GO:0055114; oxidation-reduction process; biological_process GO:0016491; oxidoreductase activity; molecular_function GO:0050660; flavin adenine dinucleotide binding; molecular_function}	{NA}	{NA}	{NA}	{NA}	{NA}
A00192	{Contig10:1018519:1020488:-}	{ELA26631.1; heavy metal translocating p-type atpase [Colletotrichum gloeosporioides Nara gc5]}	{NA}	{pfy:PFICI_02356; }	{NA}	{NA}	{GO:0043565; sequence-specific DNA binding; molecular_function GO:0006355; regulation of transcription, DNA-dependent; biological_process GO:0003700; sequence-specific DNA binding transcription factor activity; molecular_function}	{NA}	{NA}	{NA}	{NA}	{NA}
A00193	{Contig10:1022325:1023817:+}	{ELA26630.1; fungal specific transcription factor [Colletotrichum gloeosporioides Nara gc5]}	{NA}	{pfy:PFICI_02349; }	{NA}	{NA}	{GO:0006351; transcription, DNA-dependent; biological_process GO:0008270; zinc ion binding; molecular_function GO:0005634; nucleus; cellular_component GO:0003677; DNA binding; molecular_function}	{NA}	{NA}	{NA}	{NA}	{NA}
A00194	{Contig10:1025096:1026058:-}	{EQB47852.1; hypothetical protein CGLO_12954 [Colletotrichum gloeosporioides Cg-14]}	{NA}	{pfy:PFICI_02345; K06912 tfdA alpha-ketoglutarate-dependent 2,4-dichlorophenoxyacetate dioxygenase 1.14.11.- Metabolism; Xenobiotics biodegradation and metabolism; Chlorocyclohexane and chlorobenzene degradation [PATH:ko00361]}	{NA}	{NA}	{GO:0055114; oxidation-reduction process; biological_process GO:0016491; oxidoreductase activity; molecular_function}	{NA}	{NA}	{NA}	{NA}	{NA}
A00195	{Contig10:1026588:1027100:+}	{EQB47853.1; hypothetical protein CGLO_12955 [Colletotrichum gloeosporioides Cg-14]}	{NA}	{pfy:PFICI_02346; }	{NA}	{NA}	{NA}	{NA}	{NA}	{NA}	{NA}	{NA}
A00196	{Contig10:1027489:1028966:-}	{ELA26626.1; hypothetical protein CGGC5_12414 [Colletotrichum gloeosporioides Nara gc5]}	{NA}	{cfj:CFIO01_05056; }	{NA}	{NA}	{NA}	{NA}	{NA}	{NA}	{NA}	{NA}
A00197	{Contig10:1030040:1030675:+}	{EQB47855.1; hypothetical protein CGLO_12957 [Colletotrichum gloeosporioides Cg-14]}	{NA}	{pfy:PFICI_02348; }	{NA}	{NA}	{GO:0008152; NA GO:0016491; oxidoreductase activity; molecular_function}	{NA}	{NA}	{NA}	{NA}	{NA}
A00198	{Contig10:1033627:1036776:+}	{ELA26623.1; lipase esterase [Colletotrichum gloeosporioides Nara gc5]}	{P94681; 4-formylbenzenesulfonate dehydrogenase TsaC1/TsaC2 }	{pfy:PFICI_02378; }	{NA}	{NA}	{GO:0006508; proteolysis; biological_process GO:0016491; oxidoreductase activity; molecular_function GO:0003857; 3-hydroxyacyl-CoA dehydrogenase activity; molecular_function GO:0046872; metal ion binding; molecular_function GO:0006631; fatty acid metabolic process; biological_process GO:0008236; serine-type peptidase activity; molecular_function GO:0008152; NA GO:0055114; oxidation-reduction proc…	{NA}	{NA}	{NA}	{NA}	{NA}
A00199	{Contig10:1036790:1037991:-}	{EQB47859.1; hypothetical protein CGLO_12961 [Colletotrichum gloeosporioides Cg-14]}	{NA}	{pfy:PFICI_02380; }	{NA}	{NA}	{GO:0008168; methyltransferase activity; molecular_function GO:0015948; methanogenesis; biological_process}	{NA}	{NA}	{NA}	{NA}	{NA}
A00200	{Contig10:1038467:1039807:-}	{OQU99466.1; hypothetical protein CLAIMM_05096 [Cladophialophora immunda]}	{NA}	{glz:GLAREA_06713; }	{NA}	{NA}	{NA}	{NA}	{NA}	{NA}	{NA}	{NA}
A00201	{Contig10:105389:106467:-}	{EQB51663.1; tat pathway signal sequence [Colletotrichum gloeosporioides Cg-14]}	{NA}	{cfj:CFIO01_09732; }	{NA}	{NA}	{NA}	{NA}	{NA}	{NA}	{NA}	{NA}
A00202	{Contig10:1040080:1041786:-}	{EQB47861.1; hypothetical protein CGLO_12963 [Colletotrichum gloeosporioides Cg-14]}	{NA}	{NA}	{NA}	{NA}	{NA}	{NA}	{NA}	{NA}	{NA}	{NA}
A00203	{Contig10:1045988:1047572:+}	{EXM13513.1; hypothetical protein FOTG_18036 [Fusarium oxysporum f. sp. vasinfectum 25433]}	{NA}	{NA}	{NA}	{NA}	{GO:0016817; hydrolase activity, acting on acid anhydrides; molecular_function GO:0006281; DNA repair; biological_process GO:0016021; integral to membrane; cellular_component GO:0003723; RNA binding; molecular_function GO:0015093; ferrous iron transmembrane transporter activity; molecular_function GO:0003678; DNA helicase activity; molecular_function GO:0005525; GTP binding; molecular_function GO…	{NA}	{NA}	{NA}	{NA}	{NA}
A00204	{Contig10:1047857:1049057:-}	{EQB47863.1; hypothetical protein CGLO_12965 [Colletotrichum gloeosporioides Cg-14]}	{NA}	{cfj:CFIO01_01318; }	{NA}	{NA}	{NA}	{NA}	{NA}	{NA}	{NA}	{NA}
A00205	{Contig10:1052545:1055869:+}	{EQB47864.1; EXS family protein [Colletotrichum gloeosporioides Cg-14]}	{NA}	{cfj:CFIO01_01317; }	{NA}	{NA}	{GO:0006810; transport; biological_process GO:0016021; integral to membrane; cellular_component GO:0009401; phosphoenolpyruvate-dependent sugar phosphotransferase system; biological_process GO:0005351; sugar:hydrogen symporter activity; molecular_function GO:0016020; membrane; cellular_component}	{NA}	{NA}	{NA}	{NA}	{NA}
A00206	{Contig10:1056081:1057781:-}	{EQB47865.1; aminopeptidase I zinc metalloprotease [Colletotrichum gloeosporioides Cg-14]}	{P14904; Vacuolar aminopeptidase 1 }	{cfj:CFIO01_01316; K01268 LAP4 aminopeptidase I 3.4.11.22 }	{YKL103c; KOG2596 Aminopeptidase I zinc metalloprotease (M18) E Amino acid transport and metabolism ;}	{NA}	{GO:0004177; aminopeptidase activity; molecular_function GO:0008270; zinc ion binding; molecular_function GO:0006508; proteolysis; biological_process}	{NA}	{NA}	{NA}	{NA}	{EAA58990.1_; GH71 伪-1,3-glucanase (EC 3.2.1.59). -}
A00207	{Contig10:1071753:1073465:-}	{ELA33797.1; cytochrome p450 [Colletotrichum gloeosporioides Nara gc5]}	{NA}	{cfj:CFIO01_01323; }	{NA}	{NA}	{GO:0020037; heme binding; molecular_function GO:0005506; iron ion binding; molecular_function GO:0016705; oxidoreductase activity, acting on paired donors, with incorporation or reduction of molecular oxygen; molecular_function GO:0055114; oxidation-reduction process; biological_process}	{NA}	{NA}	{CH063_00364T0; hypothetical protein [Colletotrichum higginsianum]}	{NA}	{NA}
A00208	{Contig10:1074747:1075454:+}	{ELA33796.1; methylase [Colletotrichum gloeosporioides Nara gc5]}	{NA}	{mgr:MGG_07615; }	{NA}	{NA}	{GO:0006306; DNA methylation; biological_process GO:0016740; transferase activity; molecular_function GO:0008276; protein methyltransferase activity; molecular_function GO:0006479; protein methylation; biological_process GO:0008152; NA GO:0003677; DNA binding; molecular_function GO:0008170; N-methyltransferase activity; molecular_function GO:0008168; methyltransferase activity; molecular_function…	{NA}	{NA}	{NA}	{NA}	{NA}
A00209	{Contig10:1077047:1078931:-}	{NA}	{NA}	{NA}	{NA}	{NA}	{NA}	{NA}	{NA}	{NA}	{NA}	{NA}
A00210	{Contig10:1080101:1081318:-}	{ELA33795.1; ankyrin repeat protein [Colletotrichum gloeosporioides Nara gc5]}	{NA}	{NA}	{NA}	{NA}	{GO:0005515; protein binding; molecular_function}	{NA}	{NA}	{NA}	{NA}	{NA}
A00211	{Contig10:1084138:1084833:+}	{XP_003049325.1; hypothetical protein NECHADRAFT_70650 [Nectria haematococca mpVI 77-13-4]}	{NA}	{NA}	{NA}	{NA}	{NA}	{NA}	{NA}	{NA}	{NA}	{NA}
A00212	{Contig10:109230:109493:+}	{ELA36025.1; hypothetical protein CGGC5_4381 [Colletotrichum gloeosporioides Nara gc5]}	{NA}	{cfj:CFIO01_09733; }	{NA}	{NA}	{NA}	{NA}	{NA}	{NA}	{YES}	{NA}
A00213	{Contig10:1088950:1090525:+}	{EQB54449.1; hypothetical protein CGLO_05727 [Colletotrichum gloeosporioides Cg-14]}	{NA}	{fvr:FVEG_09990; }	{NA}	{NA}	{GO:0016705; oxidoreductase activity, acting on paired donors, with incorporation or reduction of molecular oxygen; molecular_function GO:0016117; carotenoid biosynthetic process; biological_process GO:0008033; tRNA processing; biological_process GO:0055114; oxidation-reduction process; biological_process GO:0050660; flavin adenine dinucleotide binding; molecular_function GO:0016491; oxidoreducta…	{NA}	{NA}	{NA}	{NA}	{NA}
A00214	{Contig10:1095832:1099993:+}	{EQB54515.1; WSC domain-containing protein [Colletotrichum gloeosporioides Cg-14]}	{NA}	{cfj:CFIO01_01327; }	{NA}	{NA}	{NA}	{NA}	{NA}	{NA}	{YES}	{NA}
A00215	{Contig10:1100006:1100671:-}	{EQB54516.1; hypothetical protein CGLO_05621 [Colletotrichum gloeosporioides Cg-14]}	{NA}	{NA}	{NA}	{NA}	{NA}	{NA}	{NA}	{NA}	{NA}	{NA}
A00216	{Contig10:1100766:1101029:+}	{EQB54517.1; WSC domain-containing protein [Colletotrichum gloeosporioides Cg-14]}	{NA}	{NA}	{NA}	{NA}	{NA}	{NA}	{NA}	{NA}	{NA}	{NA}
A00217	{Contig10:1103122:1113093:+}	{ELA33788.1; hypothetical protein CGGC5_6405 [Colletotrichum gloeosporioides Nara gc5]}	{NA}	{cfj:CFIO01_10209; }	{NA}	{NA}	{GO:0006508; proteolysis; biological_process GO:0046873; metal ion transmembrane transporter activity; molecular_function GO:0030001; metal ion transport; biological_process GO:0055085; transmembrane transport; biological_process GO:0016020; membrane; cellular_component GO:0016787; hydrolase activity; molecular_function GO:0008152; NA GO:0008236; serine-type peptidase activity; molecular_function}	{NA}	{NA}	{NA}	{NA}	{NA}
A00218	{Contig10:1116011:1117711:-}	{ELA33786.1; hypothetical protein CGGC5_6403 [Colletotrichum gloeosporioides Nara gc5]}	{NA}	{pfy:PFICI_02043; }	{NA}	{NA}	{NA}	{NA}	{NA}	{NA}	{NA}	{NA}
A00219	{Contig10:1118577:1120007:+}	{ELA33785.1; beta-lactamase [Colletotrichum gloeosporioides Nara gc5]}	{NA}	{NA}	{NA}	{NA}	{NA}	{NA}	{NA}	{NA}	{NA}	{NA}
A00220	{Contig10:1124619:1126406:-}	{EQB54527.1; hypothetical protein CGLO_05632 [Colletotrichum gloeosporioides Cg-14]}	{NA}	{cfj:CFIO01_08651; K21293 CYP619 cytochrome P450 family 619 -- }	{NA}	{NA}	{GO:0005506; iron ion binding; molecular_function GO:0020037; heme binding; molecular_function GO:0016705; oxidoreductase activity, acting on paired donors, with incorporation or reduction of molecular oxygen; molecular_function GO:0055114; oxidation-reduction process; biological_process}	{NA}	{NA}	{CH063_13136T0; cytochrome P450 2D18 [Colletotrichum higginsianum]}	{NA}	{NA}
A00221	{Contig10:1128533:1128979:-}	{ELA33783.1; hypothetical protein CGGC5_6400 [Colletotrichum gloeosporioides Nara gc5]}	{NA}	{cfj:CFIO01_09469; }	{NA}	{NA}	{NA}	{NA}	{NA}	{NA}	{YES}	{NA}
A00222	{Contig10:1129601:1129954:+}	{ELA33782.1; hypothetical protein CGGC5_6399 [Colletotrichum gloeosporioides Nara gc5]}	{NA}	{cfj:CFIO01_09468; }	{NA}	{NA}	{NA}	{NA}	{NA}	{NA}	{YES}	{NA}
A00223	{Contig10:11649:12527:+}	{EQB52860.1; hypothetical protein CGLO_07464 [Colletotrichum gloeosporioides Cg-14]}	{NA}	{nhe:NECHADRAFT_83276; }	{NA}	{NA}	{NA}	{NA}	{NA}	{NA}	{NA}	{NA}
A00224	{Contig10:116152:117603:+}	{EQB51661.1; hypothetical protein CGLO_08781 [Colletotrichum gloeosporioides Cg-14]}	{NA}	{cfj:CFIO01_09734; }	{NA}	{NA}	{NA}	{NA}	{NA}	{NA}	{NA}	{NA}
A00225	{Contig10:1130671:1132092:+}	{ELA33781.1; glutathionylspermidine synthase [Colletotrichum gloeosporioides Nara gc5]}	{NA}	{cfj:CFIO01_04078; }	{NA}	{NA}	{NA}	{NA}	{NA}	{NA}	{NA}	{NA}
A00226	{Contig10:1132515:1136077:+}	{ELA33780.1; MFS monocarboxylate transporter [Colletotrichum gloeosporioides Nara gc5]}	{NA}	{vda:VDAG_09737; }	{NA}	{NA}	{GO:0030246; carbohydrate binding; molecular_function GO:0016758; transferase activity, transferring hexosyl groups; molecular_function GO:0016021; integral to membrane; cellular_component GO:0008152; NA GO:0030259; lipid glycosylation; biological_process GO:0055085; transmembrane transport; biological_process GO:0005975; carbohydrate metabolic process; biological_process}	{NA}	{NA}	{NA}	{NA}	{AEO68639.1_; GT1 UDP-glucuronosyltransferase (EC 2.4.1.17); zeatin O-尾-xylosyltransferase (EC 2.4.2.40); 2-hydroxyacylsphingosine 1-尾-galactosyltransferase (EC 2.4.1.45); N-acylsphingosine galactosyltransferase (EC 2.4.1.47); flavonol 3-O-glucosyltransferase (EC 2.4.1.91); anthocyanidin 3-O-glucosyltransferase (EC 2.4.1.115); sinapate 1-glucosyltransferase (EC 2.4.1.120); indole-3-acetate 尾-gluc…
A00227	{Contig10:1139535:1141169:+}	{EQB54533.1; amidohydrolase [Colletotrichum gloeosporioides Cg-14]}	{NA}	{cfj:CFIO01_13603; }	{NA}	{NA}	{GO:0016787; hydrolase activity; molecular_function}	{NA}	{NA}	{NA}	{YES}	{NA}
A00228	{Contig10:1141506:1143112:-}	{EQB54534.1; hypothetical protein CGLO_05639 [Colletotrichum gloeosporioides Cg-14]}	{NA}	{cfj:CFIO01_03507; }	{NA}	{NA}	{NA}	{NA}	{NA}	{NA}	{NA}	{NA}
A00229	{Contig10:1144450:1145205:+}	{EQB54535.1; dopa 4,5-dioxygenase [Colletotrichum gloeosporioides Cg-14]}	{P87064; DOPA 4,5-dioxygenase }	{cfj:CFIO01_00975; }	{NA}	{NA}	{NA}	{NA}	{NA}	{NA}	{NA}	{NA}
A00230	{Contig10:1145295:1147232:-}	{ELA33777.1; heterokaryon incompatibility protein [Colletotrichum gloeosporioides Nara gc5]}	{NA}	{NA}	{NA}	{NA}	{NA}	{NA}	{NA}	{NA}	{NA}	{NA}
A00231	{Contig10:1149153:1150178:-}	{KXH50435.1; phosphotransferase enzyme family protein [Colletotrichum nymphaeae SA-01]}	{NA}	{cfj:CFIO01_01101; }	{NA}	{NA}	{GO:0004672; protein kinase activity; molecular_function GO:0005524; ATP binding; molecular_function GO:0006468; protein phosphorylation; biological_process}	{NA}	{NA}	{NA}	{NA}	{NA}
A00232	{Contig10:1154174:1156563:+}	{EQB57168.1; hypothetical protein CGLO_02743 [Colletotrichum gloeosporioides Cg-14]}	{B0Y6C5; Probable dipeptidyl peptidase 4 }	{cfj:CFIO01_01100; }	{NA}	{NA}	{GO:0008236; serine-type peptidase activity; molecular_function GO:0004177; aminopeptidase activity; molecular_function GO:0006508; proteolysis; biological_process GO:0016020; membrane; cellular_component}	{NA}	{DPP4_ASPFC; DPP4 AAC34310.1 765 Neosartorya fumigata 451804 FUNCTION: Extracellular dipeptidyl-peptidase which removes N- terminal dipeptides sequentially from polypeptides having unsubstituted N-termini provided that the penultimate residue is proline. Contributes to pathogenicity.; CATALYTIC ACTIVITY: Release of an N-terminal dipeptide, Xaa-Yaa-|- Zaa-, from a polypeptide, preferentially when …	{NA}	{YES}	{NA}
A00233	{Contig10:1156968:1157735:-}	{EQB57167.1; hypothetical protein CGLO_02742 [Colletotrichum gloeosporioides Cg-14]}	{NA}	{NA}	{NA}	{NA}	{NA}	{NA}	{NA}	{NA}	{NA}	{NA}
A00234	{Contig10:1158381:1158989:-}	{EQB57166.1; hypothetical protein CGLO_02741 [Colletotrichum gloeosporioides Cg-14]}	{NA}	{cfj:CFIO01_01090; }	{NA}	{NA}	{NA}	{NA}	{NA}	{NA}	{NA}	{NA}
A00235	{Contig10:118309:119230:+}	{EQB51660.1; hypothetical protein CGLO_08780 [Colletotrichum gloeosporioides Cg-14]}	{P36590; Thymidylate kinase }	{cfj:CFIO01_09735; K00943 tmk, DTYMK dTMP kinase 2.7.4.9 Metabolism; Nucleotide metabolism; Pyrimidine metabolism [PATH:ko00240]}	{SPCC70.07c; KOG3327 Thymidylate kinase/adenylate kinase F Nucleotide transport and metabolism ;}	{NA}	{NA}	{NA}	{NA}	{NA}	{NA}	{NA}
A00236	{Contig10:1159478:1160468:+}	{EQB57165.1; hypothetical protein CGLO_02740 [Colletotrichum gloeosporioides Cg-14]}	{NA}	{cfj:CFIO01_01091; K05019 CLNS1A chloride channel, nucleotide-sensitive, 1A -- Genetic Information Processing; Translation; RNA transport [PATH:ko03013]}	{NA}	{NA}	{GO:0003887; DNA-directed DNA polymerase activity; molecular_function GO:0003677; DNA binding; molecular_function GO:0006351; transcription, DNA-dependent; biological_process}	{NA}	{NA}	{NA}	{NA}	{NA}
A00237	{Contig10:1160802:1164080:-}	{KXH49859.1; hypothetical protein CSIM01_03996 [Colletotrichum simmondsii]}	{NA}	{cfj:CFIO01_01092; }	{NA}	{NA}	{GO:0005672; transcription factor TFIIA complex; cellular_component GO:0006367; transcription initiation from RNA polymerase II promoter; biological_process}	{NA}	{NA}	{NA}	{NA}	{NA}
A00238	{Contig10:1165174:1166912:-}	{EQB55807.1; alpha-galactosidase [Colletotrichum gloeosporioides Cg-14]}	{A1C5D3; Probable alpha-galactosidase B }	{cfj:CFIO01_01093; K07407 E3.2.1.22B, galA, rafA alpha-galactosidase 3.2.1.22 Metabolism; Carbohydrate metabolism; Galactose metabolism [PATH:ko00052] Metabolism; Lipid metabolism; Glycerolipid metabolism [PATH:ko00561] Metabolism; Lipid metabolism; Sphingolipid metabolism [PATH:ko00600] Metabolism; Glycan biosynthesis and metabolism; Glycosphingolipid biosynthesis - globo and isoglobo series [PA…	{NA}	{NA}	{GO:0005975; carbohydrate metabolic process; biological_process GO:0004553; hydrolase activity, hydrolyzing O-glycosyl compounds; molecular_function}	{NA}	{NA}	{NA}	{YES}	{CBX99070.1_; GH27 伪-galactosidase (EC 3.2.1.22); 伪-N-acetylgalactosaminidase (EC 3.2.1.49); isomalto-dextranase (EC 3.2.1.94); 尾-L-arabinopyranosidase (EC 3.2.1.88); galactan:galactan galactosyltransferase (EC 2.4.1.-) Mechanistic commonality with family GH36 demonstrated by Comfort et al. (2007) Biochemistry 46:3319-3330 (PMID: 17323919).}
A00239	{Contig10:1168457:1170108:-}	{EQB55806.1; hypothetical protein CGLO_04230 [Colletotrichum gloeosporioides Cg-14]}	{NA}	{cfj:CFIO01_01095; }	{NA}	{NA}	{NA}	{NA}	{NA}	{NA}	{YES}	{NA}
A00240	{Contig10:1177701:1180488:+}	{EQB56357.1; hypothetical protein CGLO_03645 [Colletotrichum gloeosporioides Cg-14]}	{NA}	{cfj:CFIO01_01096; }	{NA}	{NA}	{GO:0005515; protein binding; molecular_function}	{NA}	{NA}	{NA}	{NA}	{NA}
A00241	{Contig10:1180819:1181420:-}	{ELA33767.1; ubiquitin-conjugating enzyme [Colletotrichum gloeosporioides Nara gc5]}	{O00102; Ubiquitin-conjugating enzyme E2-18 kDa }	{cfj:CFIO01_01097; K04555 UBE2G2, UBC7 ubiquitin-conjugating enzyme E2 G2 2.3.2.23 Genetic Information Processing; Folding, sorting and degradation; Protein processing in endoplasmic reticulum [PATH:ko04141] Genetic Information Processing; Folding, sorting and degradation; Ubiquitin mediated proteolysis [PATH:ko04120] Human Diseases; Neurodegenerative diseases; Parkinson's disease [PATH:ko05012]}	{SPBP16F5.04; KOG0426 Ubiquitin-protein ligase O Posttranslational modification, protein turnover, chaperones ;}	{gnl|TC-DB|C8ZEM9; 3.A.16.1.2 Ubc7p OS=Saccharomyces cerevisiae (strain Lalvin EC1118 / Prise de mousse) GN=EC1118_1M3_1838g PE=3 SV=1}	{GO:0016881; acid-amino acid ligase activity; molecular_function}	{PHI:6927; G4MVC5 MoRAD6 318829 Magnaporthe oryzae Rice blast Hordeum vulgare (related: barley) Ubiquitin ligase Gene deletion: full; gene complementation reduced virulence}	{NA}	{NA}	{NA}	{NA}
A00242	{Contig10:1181994:1183973:+}	{EQB56355.1; hypothetical protein CGLO_03643 [Colletotrichum gloeosporioides Cg-14]}	{NA}	{cfj:CFIO01_01098; }	{NA}	{NA}	{NA}	{NA}	{NA}	{NA}	{NA}	{NA}
A00243	{Contig10:1184636:1185120:-}	{XP_008098235.1; LSM domain-containing protein [Colletotrichum chlorophyti|Colletotrichum fioriniae PJ7|Colletotrichum gloeosporioides Cg-14|Colletotrichum graminicola M1.001|Colletotrichum higginsianum IMI 349063|Colletotrichum incanum|Colletotrichum nymphaeae SA-01|Colletotrichum orbiculare MAFF 240422|Colletotrichum orchidophilum|Colletotrichum salicis]}	{P62318; Small nuclear ribonucleoprotein Sm D3 }	{cfj:CFIO01_01099; K11088 SNRPD3, SMD3 small nuclear ribonucleoprotein D3 -- Genetic Information Processing; Transcription; Spliceosome [PATH:ko03040] Cellular Processes; Transport and catabolism; Mitophagy - yeast [PATH:ko04139] Human Diseases; Immune diseases; Systemic lupus erythematosus [PATH:ko05322]}	{Hs4759160; KOG3172 Small nuclear ribonucleoprotein Sm D3 A RNA processing and modification ;}	{NA}	{NA}	{NA}	{NA}	{NA}	{NA}	{NA}
A00244	{Contig10:1186526:1192564:+}	{ELA33764.1; FAD binding domain protein [Colletotrichum gloeosporioides Nara gc5]}	{NA}	{fox:FOXG_08927; }	{NA}	{NA}	{GO:0000287; magnesium ion binding; molecular_function GO:0005737; cytoplasm; cellular_component GO:0004427; inorganic diphosphatase activity; molecular_function GO:0006796; phosphate metabolic process; biological_process}	{PHI:2540; Q4WX65 IPP1 746128 Aspergillus fumigatus Invasive pulmonary aspergillosis Lethal pathogen phenotype Inorganic pyrophosphatase Altered gene expression / gene regulation lethal}	{NA}	{NA}	{NA}	{NA}
A00245	{Contig10:1193251:1194216:+}	{EQB56350.1; hypothetical protein CGLO_03638 [Colletotrichum gloeosporioides Cg-14]}	{NA}	{cfj:CFIO01_01085; }	{NA}	{NA}	{NA}	{NA}	{NA}	{NA}	{NA}	{NA}
A00246	{Contig10:119968:120906:+}	{EQB51659.1; hypothetical protein CGLO_08779 [Colletotrichum gloeosporioides Cg-14]}	{NA}	{cfj:CFIO01_09728; }	{NA}	{NA}	{GO:0004190; aspartic-type endopeptidase activity; molecular_function GO:0006508; proteolysis; biological_process GO:0030436; asexual sporulation; biological_process}	{NA}	{NA}	{NA}	{NA}	{NA}
A00247	{Contig10:1201803:1206112:+}	{EQB49026.1; hypothetical protein CGLO_11675 [Colletotrichum gloeosporioides Cg-14]}	{NA}	{nhe:NECHADRAFT_52205; }	{NA}	{NA}	{GO:0016787; hydrolase activity; molecular_function GO:0006508; proteolysis; biological_process GO:0005515; protein binding; molecular_function GO:0004674; protein serine/threonine kinase activity; molecular_function GO:0008236; serine-type peptidase activity; molecular_function GO:0008152; NA GO:0005618; cell wall; cellular_component}	{NA}	{NA}	{NA}	{NA}	{NA}
A00248	{Contig10:1206325:1210517:-}	{XP_024751927.1; hypothetical protein BBK36DRAFT_1112108 [Trichoderma citrinoviride]}	{NA}	{tre:TRIREDRAFT_67971; }	{NA}	{NA}	{NA}	{NA}	{NA}	{NA}	{NA}	{NA}
A00249	{Contig10:1211345:1215290:-}	{ELA33753.1; DNA damage repair protein [Colletotrichum gloeosporioides Nara gc5]}	{NA}	{cfj:CFIO01_01337; }	{NA}	{NA}	{NA}	{NA}	{NA}	{NA}	{NA}	{NA}
A00250	{Contig10:1215982:1216410:+}	{ELA33752.1; hypothetical protein CGGC5_6369 [Colletotrichum gloeosporioides Nara gc5]}	{NA}	{NA}	{NA}	{NA}	{NA}	{NA}	{NA}	{NA}	{NA}	{NA}
A00251	{Contig10:1216610:1217504:-}	{EQB51801.1; glycoside hydrolase family 16 [Colletotrichum gloeosporioides Cg-14]}	{F7J1C8; Galactan endo-beta-1,3-galactanase }	{cfj:CFIO01_01336; K20832 EN3GAL galactan endo-beta-1,3-galactanase 3.2.1.181 }	{NA}	{NA}	{GO:0005975; carbohydrate metabolic process; biological_process GO:0004553; hydrolase activity, hydrolyzing O-glycosyl compounds; molecular_function}	{NA}	{NA}	{NA}	{YES}	{XP_367811.1_; GH16 xyloglucan:xyloglucosyltransferase (EC 2.4.1.207); keratan-sulfate endo-1,4-尾-galactosidase (EC 3.2.1.103); endo-1,3-尾-glucanase (EC 3.2.1.39); endo-1,3(4)-尾-glucanase (EC 3.2.1.6); licheninase (EC 3.2.1.73); 尾-agarase (EC 3.2.1.81); 魏-carrageenase (EC 3.2.1.83); xyloglucanase (EC 3.2.1.151); endo-尾-1,3-galactanase (EC 3.2.1.181); 尾-porphyranase (EC 3.2.1.178); hyaluronidase (…
A00252	{Contig10:1221811:1223839:-}	{EQB51800.1; hypothetical protein CGLO_08620 [Colletotrichum gloeosporioides Cg-14]}	{NA}	{fvr:FVEG_09900; }	{NA}	{NA}	{NA}	{NA}	{NA}	{NA}	{NA}	{NA}
A00253	{Contig10:1224667:1227864:+}	{ELA33749.1; AAA family ATPase [Colletotrichum gloeosporioides Nara gc5]}	{NA}	{psco:LY89DRAFT_660043; }	{NA}	{NA}	{GO:0006310; DNA recombination; biological_process GO:0009378; four-way junction helicase activity; molecular_function GO:0005524; ATP binding; molecular_function GO:0016887; ATPase activity; molecular_function GO:0006281; DNA repair; biological_process}	{NA}	{NA}	{NA}	{NA}	{NA}
A00254	{Contig10:1228916:1229707:+}	{EQB55913.1; hypothetical protein CGLO_04087 [Colletotrichum gloeosporioides Cg-14]}	{NA}	{NA}	{NA}	{NA}	{NA}	{NA}	{NA}	{NA}	{NA}	{NA}
A00255	{Contig10:1230689:1231567:-}	{EQB55914.1; hypothetical protein CGLO_04088 [Colletotrichum gloeosporioides Cg-14]}	{NA}	{NA}	{NA}	{NA}	{GO:0005506; iron ion binding; molecular_function GO:0009055; NA GO:0020037; heme binding; molecular_function}	{NA}	{NA}	{NA}	{NA}	{NA}
A00256	{Contig10:1232385:1233428:-}	{EQB55915.1; chitinase [Colletotrichum gloeosporioides Cg-14]}	{NA}	{cfj:CFIO01_01342; }	{NA}	{NA}	{GO:0005975; carbohydrate metabolic process; biological_process GO:0004553; hydrolase activity, hydrolyzing O-glycosyl compounds; molecular_function}	{NA}	{NA}	{NA}	{NA}	{EHK41777.1_; GH18 chitinase (EC 3.2.1.14); lysozyme (EC 3.2.1.17); endo-尾-N-acetylglucosaminidase (EC 3.2.1.96); peptidoglycan hydrolase with endo-尾-N-acetylglucosaminidase specificity (EC 3.2.1.-); Nod factor hydrolase (EC 3.2.1.-); xylanase inhibitor; concanavalin B; narbonin Contains chitinases of classes III and V. Contains non-catalytic proteins such as xylanase inhibitor; concanavalin B; n…
A00257	{Contig10:121189:121896:-}	{EQB51658.1; hypothetical protein CGLO_08778 [Colletotrichum gloeosporioides Cg-14]}	{NA}	{cfj:CFIO01_09722; }	{NA}	{NA}	{GO:0019028; viral capsid; cellular_component GO:0005198; NA GO:0019867; outer membrane; cellular_component GO:0008289; lipid binding; molecular_function GO:0042157; lipoprotein metabolic process; biological_process GO:0006869; lipid transport; biological_process GO:0005576; NA GO:0019031; viral envelope; cellular_component}	{NA}	{NA}	{NA}	{YES}	{NA}
A00258	{Contig10:1233887:1234651:-}	{EQB55916.1; hypothetical protein CGLO_04090 [Colletotrichum gloeosporioides Cg-14]}	{NA}	{cfj:CFIO01_01343; }	{NA}	{NA}	{NA}	{NA}	{NA}	{NA}	{NA}	{NA}
A00259	{Contig10:1240399:1241298:+}	{ELA33743.1; small s protein [Colletotrichum gloeosporioides Nara gc5]}	{NA}	{NA}	{NA}	{NA}	{NA}	{NA}	{NA}	{NA}	{NA}	{NA}
A00260	{Contig10:1242444:1242790:+}	{NA}	{NA}	{NA}	{NA}	{NA}	{GO:0016021; integral to membrane; cellular_component GO:0055085; transmembrane transport; biological_process GO:0022857; transmembrane transporter activity; molecular_function}	{NA}	{NA}	{NA}	{NA}	{NA}
A00261	{Contig10:1242851:1244187:+}	{EQB55918.1; hypothetical protein CGLO_04092 [Colletotrichum gloeosporioides Cg-14]}	{NA}	{cgi:CGB_G4570W; }	{NA}	{NA}	{GO:0055085; transmembrane transport; biological_process GO:0022857; transmembrane transporter activity; molecular_function GO:0016021; integral to membrane; cellular_component}	{NA}	{NA}	{NA}	{NA}	{NA}
A00262	{Contig10:1244470:1247635:-}	{ELA33741.1; C2H2 finger domain transcription factor [Colletotrichum gloeosporioides Nara gc5]}	{C8VJW0; Nicotinate catabolism cluster-specific transcription factor }	{cfj:CFIO01_01344; }	{NA}	{NA}	{GO:0003677; DNA binding; molecular_function GO:0015979; photosynthesis; biological_process GO:0008270; zinc ion binding; molecular_function GO:0046872; metal ion binding; molecular_function GO:0006351; transcription, DNA-dependent; biological_process GO:0005634; nucleus; cellular_component}	{NA}	{NA}	{NA}	{NA}	{NA}
A00263	{Contig10:1248574:1250086:+}	{EQB55920.1; FAD binding domain-containing protein [Colletotrichum gloeosporioides Cg-14]}	{J4VWM7; FAD-dependent monooxygenase OpS4 }	{cfj:CFIO01_01345; K00480 E1.14.13.1 salicylate hydroxylase 1.14.13.1 Metabolism; Xenobiotics biodegradation and metabolism; Dioxin degradation [PATH:ko00621] Metabolism; Xenobiotics biodegradation and metabolism; Naphthalene degradation [PATH:ko00626] Metabolism; Xenobiotics biodegradation and metabolism; Polycyclic aromatic hydrocarbon degradation [PATH:ko00624]}	{NA}	{NA}	{GO:0016491; oxidoreductase activity; molecular_function GO:0050660; flavin adenine dinucleotide binding; molecular_function GO:0003857; 3-hydroxyacyl-CoA dehydrogenase activity; molecular_function GO:0016705; oxidoreductase activity, acting on paired donors, with incorporation or reduction of molecular oxygen; molecular_function GO:0008033; tRNA processing; biological_process GO:0016117; caroten…	{NA}	{NA}	{NA}	{NA}	{NA}
A00264	{Contig10:1250537:1251915:-}	{EQB55921.1; hypothetical protein CGLO_04095 [Colletotrichum gloeosporioides Cg-14]}	{A0A1U8QTA2; Flavin oxidoreductase hxnT }	{nhe:NECHADRAFT_53219; }	{At1g76690; KOG0134 NADH:flavin oxidoreductase/12-oxophytodienoate reductase CR Energy production and conversion ; General function prediction only ;}	{NA}	{GO:0016491; oxidoreductase activity; molecular_function GO:0010181; FMN binding; molecular_function GO:0055114; oxidation-reduction process; biological_process}	{NA}	{NA}	{NA}	{NA}	{NA}
A00265	{Contig10:1253047:1254894:-}	{EQB55922.1; major facilitator superfamily transporter [Colletotrichum gloeosporioides Cg-14]}	{C8VK15; Major facilitator-type transporter hxnZ }	{cfj:CFIO01_01349; }	{NA}	{NA}	{GO:0016021; integral to membrane; cellular_component GO:0022857; transmembrane transporter activity; molecular_function GO:0055085; transmembrane transport; biological_process}	{NA}	{NA}	{NA}	{NA}	{NA}
A00266	{Contig10:1256145:1258163:-}	{EQB55923.1; FAD binding domain-containing protein [Colletotrichum gloeosporioides Cg-14]}	{NA}	{cfj:CFIO01_01350; }	{NA}	{NA}	{GO:0016616; oxidoreductase activity, acting on the CH-OH group of donors, NAD or NADP as acceptor; molecular_function GO:0006631; fatty acid metabolic process; biological_process GO:0016117; carotenoid biosynthetic process; biological_process GO:0055114; oxidation-reduction process; biological_process GO:0016491; oxidoreductase activity; molecular_function GO:0050660; flavin adenine dinucleotide…	{NA}	{NA}	{NA}	{NA}	{NA}
A00267	{Contig10:1258971:1261040:+}	{EQB55924.1; amidase [Colletotrichum gloeosporioides Cg-14]}	{Q9TUI8; Fatty-acid amide hydrolase 1 }	{cfj:CFIO01_01351; K01426 E3.5.1.4, amiE amidase 3.5.1.4 Metabolism; Amino acid metabolism; Arginine and proline metabolism [PATH:ko00330] Metabolism; Amino acid metabolism; Phenylalanine metabolism [PATH:ko00360] Metabolism; Amino acid metabolism; Tryptophan metabolism [PATH:ko00380] Metabolism; Xenobiotics biodegradation and metabolism; Aminobenzoate degradation [PATH:ko00627] Metabolism; Xenob…	{NA}	{NA}	{GO:0016884; carbon-nitrogen ligase activity, with glutamine as amido-N-donor; molecular_function}	{NA}	{NA}	{NA}	{NA}	{NA}
A00268	{Contig10:124788:125851:-}	{EQB51657.1; hypothetical protein CGLO_08777 [Colletotrichum gloeosporioides Cg-14]}	{NA}	{cfj:CFIO01_05236; K03135 TAF11 transcription initiation factor TFIID subunit 11 -- Genetic Information Processing; Transcription; Basal transcription factors [PATH:ko03022]}	{NA}	{NA}	{GO:0005634; nucleus; cellular_component GO:0006367; transcription initiation from RNA polymerase II promoter; biological_process}	{NA}	{NA}	{NA}	{NA}	{NA}
A00269	{Contig10:1261398:1262670:-}	{ELA33735.1; polysaccharide deacetylase family protein [Colletotrichum gloeosporioides Cg-14|Colletotrichum gloeosporioides Nara gc5]}	{B5ZA76; Peptidoglycan deacetylase }	{cfj:CFIO01_01352; }	{NA}	{NA}	{GO:0005975; carbohydrate metabolic process; biological_process GO:0016810; hydrolase activity, acting on carbon-nitrogen (but not peptide) bonds; molecular_function}	{NA}	{NA}	{NA}	{NA}	{NA}
A00270	{Contig10:1263685:1264576:+}	{EQB55926.1; short chain dehydrogenase [Colletotrichum gloeosporioides Cg-14]}	{NA}	{nhe:NECHADRAFT_64633; }	{NA}	{NA}	{GO:0008152; NA GO:0003854; 3-beta-hydroxy-delta5-steroid dehydrogenase activity; molecular_function GO:0055114; oxidation-reduction process; biological_process GO:0016616; oxidoreductase activity, acting on the CH-OH group of donors, NAD or NADP as acceptor; molecular_function GO:0016491; oxidoreductase activity; molecular_function GO:0006694; steroid biosynthetic process; biological_process}	{NA}	{NA}	{NA}	{NA}	{NA}
A00271	{Contig10:1264851:1266555:-}	{ELA33733.1; major facilitator superfamily transporter [Colletotrichum gloeosporioides Nara gc5]}	{C8VJW1; Major facilitator-type transporter hxnP }	{nhe:NECHADRAFT_87344; }	{SPAC1039.04; KOG2533 Permease of the major facilitator superfamily G Carbohydrate transport and metabolism ;}	{NA}	{GO:0016021; integral to membrane; cellular_component GO:0055085; transmembrane transport; biological_process}	{NA}	{NA}	{NA}	{NA}	{NA}
A00272	{Contig10:1267036:1270505:-}	{EQB55929.1; Rieske domain-containing protein [Colletotrichum gloeosporioides Cg-14]}	{C8VK14; 2-oxoglutarate-Fe(II) type oxidoreductase hxnY }	{cfj:CFIO01_01357; }	{NA}	{NA}	{GO:0016706; oxidoreductase activity, acting on paired donors, with incorporation or reduction of molecular oxygen, 2-oxoglutarate as one donor, and incorporation of one atom each of oxygen into both donors; molecular_function GO:0016491; oxidoreductase activity; molecular_function GO:0016708; oxidoreductase activity, acting on paired donors, with incorporation or reduction of molecular oxygen, N…	{PHI:3225; T2C913 Ndo1 36651 Penicillium digitatum Green mould rot Citrus sinensis (related: sweet orange) naphthalene dioxygenase Gene deletion: full unaffected pathogenicity}	{NA}	{NA}	{NA}	{NA}
A00273	{Contig10:1272856:1273275:+}	{EQB55930.1; hypothetical protein CGLO_04104 [Colletotrichum gloeosporioides Cg-14]}	{NA}	{NA}	{NA}	{NA}	{NA}	{NA}	{NA}	{NA}	{NA}	{NA}
A00274	{Contig10:1273607:1275499:-}	{CCF34132.1; dienelactone hydrolase [Colletotrichum higginsianum]}	{NA}	{tmn:UCRPA7_4293; }	{NA}	{NA}	{NA}	{NA}	{NA}	{NA}	{NA}	{NA}
A00275	{Contig10:1276057:1278438:-}	{ELA33728.1; ankyrin repeat protein [Colletotrichum gloeosporioides Nara gc5]}	{NA}	{NA}	{NA}	{NA}	{GO:0004020; adenylylsulfate kinase activity; molecular_function GO:0098519; NA GO:0005515; protein binding; molecular_function GO:0000103; sulfate assimilation; biological_process GO:0005524; ATP binding; molecular_function}	{NA}	{NA}	{NA}	{NA}	{NA}
A00276	{Contig10:1281021:1284994:+}	{ELA33727.1; fha domain containing protein [Colletotrichum gloeosporioides Nara gc5]}	{NA}	{vda:VDAG_04018; }	{NA}	{NA}	{GO:0016491; oxidoreductase activity; molecular_function GO:0050660; flavin adenine dinucleotide binding; molecular_function GO:0055114; oxidation-reduction process; biological_process}	{NA}	{NA}	{NA}	{YES}	{NA}
A00277	{Contig10:1285230:1286333:+}	{EQB58598.1; hypothetical protein CGLO_01149 [Colletotrichum gloeosporioides Cg-14]}	{NA}	{cfj:CFIO01_05048; }	{NA}	{NA}	{NA}	{NA}	{NA}	{NA}	{NA}	{NA}
A00278	{Contig10:1286677:1291430:-}	{ELA33724.1; FAD-dependent oxygenase [Colletotrichum gloeosporioides Nara gc5]}	{NA}	{cfj:CFIO01_08038; }	{NA}	{NA}	{GO:0055085; transmembrane transport; biological_process GO:0050660; flavin adenine dinucleotide binding; molecular_function GO:0016491; oxidoreductase activity; molecular_function GO:0022857; transmembrane transporter activity; molecular_function GO:0008762; UDP-N-acetylmuramate dehydrogenase activity; molecular_function GO:0016021; integral to membrane; cellular_component GO:0055114; oxidation-…	{NA}	{NA}	{NA}	{NA}	{NA}
A00279	{Contig10:126606:127684:+}	{EQB51656.1; hypothetical protein CGLO_08776 [Colletotrichum gloeosporioides Cg-14]}	{P51599; GTP cyclohydrolase 1 }	{cfj:CFIO01_05237; K01495 GCH1, folE GTP cyclohydrolase IA 3.5.4.16 Metabolism; Metabolism of cofactors and vitamins; Folate biosynthesis [PATH:ko00790]}	{YGR267c; KOG2698 GTP cyclohydrolase I H Coenzyme transport and metabolism ;}	{NA}	{NA}	{NA}	{NA}	{NA}	{NA}	{NA}
A00280	{Contig10:1291966:1295778:-}	{EQB58594.1; hypothetical protein CGLO_01145 [Colletotrichum gloeosporioides Cg-14]}	{B0XXF8; Probable glucan endo-1,3-beta-glucosidase eglC }	{ela:UCREL1_5353; K01199 EGLC glucan endo-1,3-beta-D-glucosidase 3.2.1.39 Metabolism; Carbohydrate metabolism; Starch and sucrose metabolism [PATH:ko00500]}	{NA}	{NA}	{GO:0030001; metal ion transport; biological_process GO:0004553; hydrolase activity, hydrolyzing O-glycosyl compounds; molecular_function GO:0055085; transmembrane transport; biological_process GO:0005975; carbohydrate metabolic process; biological_process GO:0016020; membrane; cellular_component GO:0046873; metal ion transmembrane transporter activity; molecular_function}	{NA}	{NA}	{NA}	{NA}	{CBX92291.1_; GH17 glucan endo-1,3-尾-glucosidase (EC 3.2.1.39); glucan 1,3-尾-glucosidase (EC 3.2.1.58); licheninase (EC 3.2.1.73); ABA-specific 尾-glucosidase (EC 3.2.1.175); 尾-1,3-glucanosyltransglycosylase (EC 2.4.1.-) -}
A00281	{Contig10:1296131:1296820:+}	{NA}	{NA}	{NA}	{NA}	{NA}	{NA}	{NA}	{NA}	{NA}	{NA}	{NA}
A00282	{Contig10:1296982:1298977:-}	{EQB58593.1; hypothetical protein CGLO_01144 [Colletotrichum gloeosporioides Cg-14]}	{NA}	{NA}	{NA}	{NA}	{NA}	{NA}	{NA}	{NA}	{NA}	{NA}
A00283	{Contig10:1299928:1300842:-}	{EQB58591.1; hypothetical protein CGLO_01142 [Colletotrichum gloeosporioides Cg-14]}	{NA}	{NA}	{NA}	{NA}	{NA}	{NA}	{NA}	{NA}	{NA}	{NA}
A00284	{Contig10:1305414:1306133:+}	{EQB59535.1; hypothetical protein CGLO_00054 [Colletotrichum gloeosporioides Cg-14]}	{NA}	{cfj:CFIO01_01079; }	{NA}	{NA}	{NA}	{NA}	{NA}	{NA}	{NA}	{NA}
A00285	{Contig10:1306330:1307550:-}	{EQB59534.1; nucleoside diphosphate kinase [Colletotrichum gloeosporioides Cg-14]}	{Q7Z8P9; Nucleoside diphosphate kinase }	{cfj:CFIO01_01078; K00940 ndk, NME nucleoside-diphosphate kinase 2.7.4.6 Metabolism; Nucleotide metabolism; Purine metabolism [PATH:ko00230] Metabolism; Nucleotide metabolism; Pyrimidine metabolism [PATH:ko00240] Environmental Information Processing; Signal transduction; MAPK signaling pathway - plant [PATH:ko04016]}	{7302087; KOG0888 Nucleoside diphosphate kinase F Nucleotide transport and metabolism ;}	{NA}	{GO:0006165; nucleoside diphosphate phosphorylation; biological_process GO:0006183; GTP biosynthetic process; biological_process GO:0004550; nucleoside diphosphate kinase activity; molecular_function GO:0006241; CTP biosynthetic process; biological_process GO:0005524; ATP binding; molecular_function GO:0006228; UTP biosynthetic process; biological_process}	{PHI:3945; Q4UUL4 XC_2203 339 Xanthomonas campestris Black rot disease Raphanus sativus (related: radish) Nucleotide diphosphate kinase Gene mutation reduced virulence}	{NA}	{NA}	{NA}	{NA}
A00286	{Contig10:1308572:1311594:+}	{EQB59533.1; glycosyl hydrolase family 31 [Colletotrichum gloeosporioides Cg-14]}	{Q9US55; Glucosidase 2 subunit alpha }	{cfj:CFIO01_01076; K05546 GANAB alpha 1,3-glucosidase 3.2.1.84 Metabolism; Glycan biosynthesis and metabolism; N-Glycan biosynthesis [PATH:ko00510] Genetic Information Processing; Folding, sorting and degradation; Protein processing in endoplasmic reticulum [PATH:ko04141]}	{SPAC1002.03c; KOG1066 Glucosidase II catalytic (alpha) subunit and related enzymes, glycosyl hydrolase family 31 GMO Carbohydrate transport and metabolism ; Cell wall/membrane/envelope biogenesis ; Posttranslational modification, protein turnover, chaperones ;}	{NA}	{GO:0005975; carbohydrate metabolic process; biological_process GO:0004553; hydrolase activity, hydrolyzing O-glycosyl compounds; molecular_function}	{PHI:6739; G4ML12 MoGls2 318829 Magnaporthe oryzae Rice blast Hordeum vulgare (related: barley) Glycoside Hydrolase Gene disruption; gene complementation reduced virulence}	{Q705V7_USTMD; GAS1 CAF05793.1 1061 Ustilago maydis 5270 Unknown 16272431 Unknown {ID:PF01055; Description: Glyco_hydro_31} Euchlaena spp., Zea spp. (Poaceae) herb Smut. Corn smut Smut {ID:0030246; Method: IEA:InterPro; Description: F:carbohydrate binding} {ID:0032450; Method: IEA:EC; Description: F:maltose alpha-glucosidase activity} {ID:0005975; Method: IEA:InterPro; Description: P:carbohydrate…	{NA}	{YES}	{AEO62724.1_; GH31 伪-glucosidase (EC 3.2.1.20); 伪-galactosidase (EC 3.2.1.22); 伪-mannosidase (EC 3.2.1.24); 伪-1,3-glucosidase (EC 3.2.1.84); sucrase-isomaltase (EC 3.2.1.48) (EC 3.2.1.10); 伪-xylosidase (EC 3.2.1.177); 伪-glucan lyase (EC 4.2.2.13); isomaltosyltransferase (EC 2.4.1.-); oligosaccharide 伪-1,4-glucosyltransferase (EC 2.4.1.161); sulfoquinovosidase (EC 3.2.1.-) -}
A00287	{Contig10:1317902:1320478:+}	{ELA33713.1; mechanosensitive ion channel family [Colletotrichum gloeosporioides Nara gc5]}	{NA}	{cfj:CFIO01_01073; K22048 MSL4S mechanosensitive ion channel protein 4/5/6/7/8/9/10 -- }	{NA}	{gnl|TC-DB|F9X0Q3; 1.A.23.4.9 Calcium channel OS=Mycosphaerella graminicola (strain CBS 115943 / IPO323) GN=MYCGRDRAFT_67398 PE=4 SV=1}	{GO:0005576; NA GO:0016020; membrane; cellular_component GO:0055085; transmembrane transport; biological_process GO:0005509; calcium ion binding; molecular_function}	{NA}	{NA}	{NA}	{NA}	{NA}
A00288	{Contig10:1326281:1329008:-}	{KXH59324.1; ATP-dependent DNA helicase PIF1 [Colletotrichum salicis]}	{NA}	{cfj:CFIO01_01010; K15255 PIF1 ATP-dependent DNA helicase PIF1 3.6.4.12 }	{NA}	{NA}	{GO:0015995; chlorophyll biosynthetic process; biological_process GO:0006355; regulation of transcription, DNA-dependent; biological_process GO:0016887; ATPase activity; molecular_function GO:0000723; telomere maintenance; biological_process GO:0004386; helicase activity; molecular_function GO:0003724; RNA helicase activity; molecular_function GO:0005525; GTP binding; molecular_function GO:000367…	{NA}	{NA}	{NA}	{NA}	{NA}
A00289	{Contig10:1329804:1330731:-}	{EQB46706.1; hypothetical protein CGLO_14231 [Colletotrichum gloeosporioides Cg-14]}	{NA}	{ela:UCREL1_2819; }	{NA}	{NA}	{NA}	{NA}	{NA}	{NA}	{NA}	{NA}
A00290	{Contig10:128640:130680:-}	{EQB51655.1; transmembrane amino acid transporter [Colletotrichum gloeosporioides Cg-14]}	{NA}	{cfj:CFIO01_05235; }	{NA}	{NA}	{GO:0016021; integral to membrane; cellular_component GO:0009847; spore germination; biological_process}	{NA}	{NA}	{NA}	{NA}	{NA}
A00291	{Contig10:1357564:1358149:+}	{ELA33708.1; hypothetical protein CGGC5_6325 [Colletotrichum gloeosporioides Nara gc5]}	{NA}	{ela:UCREL1_2820; }	{NA}	{NA}	{NA}	{NA}	{NA}	{NA}	{NA}	{NA}
A00292	{Contig10:1358591:1359851:-}	{EQB46704.1; hypothetical protein CGLO_14229 [Colletotrichum gloeosporioides Cg-14]}	{NA}	{cfj:CFIO01_01072; K00505 TYR tyrosinase 1.14.18.1 Metabolism; Amino acid metabolism; Tyrosine metabolism [PATH:ko00350] Metabolism; Biosynthesis of other secondary metabolites; Isoquinoline alkaloid biosynthesis [PATH:ko00950] Metabolism; Biosynthesis of other secondary metabolites; Betalain biosynthesis [PATH:ko00965] Organismal Systems; Endocrine system; Melanogenesis [PATH:ko04916]}	{NA}	{NA}	{GO:0008152; NA GO:0016491; oxidoreductase activity; molecular_function}	{NA}	{NA}	{NA}	{YES}	{NA}
A00293	{Contig10:1365307:1367709:-}	{ELA33703.1; hypothetical protein CGGC5_6320 [Colletotrichum gloeosporioides Nara gc5]}	{NA}	{NA}	{NA}	{NA}	{NA}	{NA}	{NA}	{NA}	{NA}	{NA}
A00294	{Contig10:1369340:1373104:+}	{PWI69775.1; hypothetical protein PCL_00687 [Purpureocillium lilacinum]}	{NA}	{glz:GLAREA_07685; K01183 E3.2.1.14 chitinase 3.2.1.14 Metabolism; Carbohydrate metabolism; Amino sugar and nucleotide sugar metabolism [PATH:ko00520]}	{NA}	{NA}	{GO:0004553; hydrolase activity, hydrolyzing O-glycosyl compounds; molecular_function GO:0005975; carbohydrate metabolic process; biological_process GO:0008061; chitin binding; molecular_function}	{NA}	{NA}	{NA}	{NA}	{CEF88836.1_; CBM18 Modules of approx. 40 residues. The chitin-binding function has been demonstrated in many cases. These modules are found attached to a number of chitinase catalytic domains, but also in non-catalytic proteins either in isolation or as multiple repeats. -; CEF88836.1_; GH18 chitinase (EC 3.2.1.14); lysozyme (EC 3.2.1.17); endo-尾-N-acetylglucosaminidase (EC 3.2.1.96); peptidogly…
A00295	{Contig10:1373598:1376333:+}	{ELA33704.1; ankyrin repeat protein [Colletotrichum gloeosporioides Nara gc5]}	{NA}	{NA}	{NA}	{NA}	{GO:0005515; protein binding; molecular_function}	{NA}	{NA}	{NA}	{NA}	{NA}
A00296	{Contig10:1377177:1378016:+}	{ELA33702.1; phosphatidylethanolamine-binding protein [Colletotrichum gloeosporioides Nara gc5]}	{NA}	{bcom:BAUCODRAFT_145840; }	{NA}	{NA}	{NA}	{NA}	{NA}	{NA}	{YES}	{NA}
A00297	{Contig10:1378185:1382270:-}	{EQB46697.1; hypothetical protein CGLO_14222 [Colletotrichum gloeosporioides Cg-14]}	{NA}	{cfj:CFIO01_01070; }	{NA}	{NA}	{NA}	{NA}	{NA}	{NA}	{NA}	{NA}
A00298	{Contig10:1384841:1385757:+}	{ELA33699.1; phosphotransferase enzyme family protein [Colletotrichum gloeosporioides Nara gc5]}	{NA}	{plj:VFPFJ_04439; }	{NA}	{NA}	{NA}	{NA}	{NA}	{NA}	{NA}	{NA}
A00299	{Contig10:1386431:1387543:+}	{ELA33698.1; hypothetical protein CGGC5_6315 [Colletotrichum gloeosporioides Nara gc5]}	{NA}	{cfj:CFIO01_01071; }	{NA}	{NA}	{NA}	{NA}	{NA}	{NA}	{NA}	{NA}
A00300	{Contig10:1388245:1390021:+}	{EQB51200.1; major facilitator superfamily transporter [Colletotrichum gloeosporioides Cg-14]}	{NA}	{glz:GLAREA_09994; }	{NA}	{NA}	{GO:0055085; transmembrane transport; biological_process GO:0016020; membrane; cellular_component GO:0046873; metal ion transmembrane transporter activity; molecular_function GO:0016021; integral to membrane; cellular_component GO:0030001; metal ion transport; biological_process}	{NA}	{NA}	{NA}	{NA}	{NA}
A00301	{Contig10:131833:133819:-}	{ELA36033.1; uv-endonuclease uve-1 [Colletotrichum gloeosporioides Nara gc5]}	{Q01408; UV-damage endonuclease }	{cfj:CFIO01_05234; }	{NA}	{NA}	{GO:0009411; response to UV; biological_process GO:0006289; nucleotide-excision repair; biological_process GO:0004519; endonuclease activity; molecular_function}	{NA}	{NA}	{NA}	{NA}	{NA}
A00302	{Contig10:1390115:1394338:-}	{ELA33694.1; aminotransferase [Colletotrichum gloeosporioides Nara gc5]}	{NA}	{glz:GLAREA_09996; }	{NA}	{NA}	{GO:0009058; biosynthetic process; biological_process GO:0030170; pyridoxal phosphate binding; molecular_function}	{NA}	{NA}	{NA}	{NA}	{NA}
A00303	{Contig10:1395160:1397114:+}	{EWZ49144.1; hypothetical protein FOZG_00111 [Fusarium oxysporum Fo47|Fusarium oxysporum f. sp. lycopersici MN25]}	{NA}	{NA}	{NA}	{NA}	{NA}	{NA}	{NA}	{NA}	{NA}	{NA}
A00304	{Contig10:1397212:1397740:-}	{EQB51203.1; hypothetical protein CGLO_09269 [Colletotrichum gloeosporioides Cg-14]}	{NA}	{tmn:UCRPA7_2741; }	{NA}	{NA}	{NA}	{NA}	{NA}	{NA}	{NA}	{NA}
A00305	{Contig10:1398293:1400130:+}	{EQB51204.1; major facilitator superfamily transporter [Colletotrichum gloeosporioides Cg-14]}	{NA}	{tmn:UCRPA7_2740; }	{NA}	{NA}	{GO:0055085; transmembrane transport; biological_process GO:0016021; integral to membrane; cellular_component}	{NA}	{NA}	{NA}	{NA}	{NA}
A00306	{Contig10:1402927:1404543:+}	{ELA33692.1; cytochrome p450 [Colletotrichum gloeosporioides Nara gc5]}	{NA}	{cfj:CFIO01_01065; }	{NA}	{NA}	{GO:0016705; oxidoreductase activity, acting on paired donors, with incorporation or reduction of molecular oxygen; molecular_function GO:0055114; oxidation-reduction process; biological_process GO:0020037; heme binding; molecular_function GO:0005506; iron ion binding; molecular_function}	{NA}	{NA}	{CH063_01462T0; cytochrome P450 [Colletotrichum higginsianum]}	{NA}	{NA}
A00307	{Contig10:1404719:1405991:-}	{EQB51206.1; methanesulfonate monooxygenase [Colletotrichum gloeosporioides Cg-14]}	{Q65YW9; FMNH(2)-dependent dimethylsulfone monooxygenase }	{cfj:CFIO01_01064; }	{NA}	{NA}	{GO:0055114; oxidation-reduction process; biological_process GO:0016705; oxidoreductase activity, acting on paired donors, with incorporation or reduction of molecular oxygen; molecular_function}	{NA}	{NA}	{NA}	{NA}	{NA}
A00308	{Contig10:1406887:1407880:+}	{EQB51207.1; hypothetical protein CGLO_09273 [Colletotrichum gloeosporioides Cg-14]}	{A1CFK8; Acetate transporter protein patA }	{cfj:CFIO01_01063; K07034 K07034 uncharacterized protein -- }	{NA}	{NA}	{GO:0016020; membrane; cellular_component}	{NA}	{NA}	{NA}	{NA}	{NA}
A00309	{Contig10:1408609:1410068:+}	{EQB51208.1; hypothetical protein CGLO_09274 [Colletotrichum gloeosporioides Cg-14]}	{NA}	{cfj:CFIO01_01062; }	{NA}	{NA}	{GO:0003995; acyl-CoA dehydrogenase activity; molecular_function GO:0050660; flavin adenine dinucleotide binding; molecular_function GO:0016491; oxidoreductase activity; molecular_function GO:0055114; oxidation-reduction process; biological_process GO:0008152; NA GO:0016627; oxidoreductase activity, acting on the CH-CH group of donors; molecular_function}	{NA}	{NA}	{NA}	{NA}	{NA}
A00310	{Contig10:1410438:1412173:-}	{EQB51209.1; hypothetical protein CGLO_09275 [Colletotrichum gloeosporioides Cg-14]}	{NA}	{cfj:CFIO01_01066; }	{NA}	{NA}	{NA}	{NA}	{NA}	{NA}	{NA}	{NA}
A00311	{Contig10:1412970:1413899:+}	{EQB51210.1; coproporphyrinogen III oxidase [Colletotrichum gloeosporioides Cg-14]}	{Q9V3D2; Oxygen-dependent coproporphyrinogen-III oxidase }	{ela:UCREL1_101; K00228 CPOX, hemF coproporphyrinogen III oxidase 1.3.3.3 Metabolism; Metabolism of cofactors and vitamins; Porphyrin and chlorophyll metabolism [PATH:ko00860]}	{7297203; KOG1518 Coproporphyrinogen III oxidase CPO/HEM13 H Coenzyme transport and metabolism ;}	{NA}	{GO:0004109; coproporphyrinogen oxidase activity; molecular_function GO:0055114; oxidation-reduction process; biological_process GO:0006779; porphyrin biosynthetic process; biological_process}	{NA}	{NA}	{NA}	{NA}	{NA}
A00312	{Contig10:140670:144116:+}	{EQB54159.1; potassium/sodium efflux P-type ATPase [Colletotrichum gloeosporioides Cg-14]}	{Q01896; Sodium transport ATPase 2 }	{cfj:CFIO01_05232; K01536 E3.6.3.7 Na+-exporting ATPase 3.6.3.7 }	{YDR039c; KOG0202 Ca2+ transporting ATPase P Inorganic ion transport and metabolism ;}	{gnl|TC-DB|B5B9V9; 3.A.3.9.5 Na+ or K+ P-type ATPase OS=Ustilago maydis GN=ena1 PE=3 SV=1}	{GO:0046872; metal ion binding; molecular_function GO:0000166; nucleotide binding; molecular_function}	{PHI:2095; G4MXG4 Calcium-transporting ATPase 3 318829 Magnaporthe oryzae Rice blast Triticum (related: wheat) Ca2+ pump Altered gene expression / gene regulation: silencing reduced virulence}	{NA}	{NA}	{NA}	{NA}
A00313	{Contig10:1421169:1421513:-}	{EQB51211.1; hypothetical protein CGLO_09277 [Colletotrichum gloeosporioides Cg-14]}	{NA}	{cfj:CFIO01_03235; }	{NA}	{NA}	{NA}	{NA}	{NA}	{NA}	{YES}	{NA}
A00314	{Contig10:1422802:1424272:+}	{RDL34692.1; hypothetical protein BP5553_07820 [Phialophora cf. hyalina BP 5553]}	{NA}	{NA}	{NA}	{NA}	{NA}	{NA}	{NA}	{NA}	{NA}	{NA}
A00315	{Contig10:1424602:1426114:-}	{EQB51212.1; hypothetical protein CGLO_09278 [Colletotrichum gloeosporioides Cg-14]}	{NA}	{bsc:COCSADRAFT_123396; }	{NA}	{NA}	{GO:0030001; metal ion transport; biological_process GO:0016020; membrane; cellular_component GO:0055085; transmembrane transport; biological_process GO:0046873; metal ion transmembrane transporter activity; molecular_function}	{NA}	{NA}	{NA}	{NA}	{NA}
A00316	{Contig10:1428343:1429031:+}	{ELA26145.1; hypothetical protein CGGC5_12803 [Colletotrichum gloeosporioides Nara gc5]}	{NA}	{cfj:CFIO01_02115; }	{NA}	{NA}	{NA}	{NA}	{NA}	{NA}	{YES}	{NA}
A00317	{Contig10:1429706:1430311:+}	{ELA26146.1; nudix domain-containing protein [Colletotrichum gloeosporioides Nara gc5]}	{NA}	{maw:MAC_00811; }	{NA}	{NA}	{GO:0016787; hydrolase activity; molecular_function}	{NA}	{NA}	{NA}	{NA}	{NA}
A00318	{Contig10:1430428:1432055:-}	{ELA26147.1; ceramide glucosyltransferase [Colletotrichum gloeosporioides Nara gc5]}	{G4MS28; Ceramide glucosyltransferase }	{cfj:CFIO01_01057; K00720 UGCG ceramide glucosyltransferase 2.4.1.80 Metabolism; Lipid metabolism; Sphingolipid metabolism [PATH:ko00600]}	{NA}	{NA}	{GO:0016757; transferase activity, transferring glycosyl groups; molecular_function}	{PHI:4493; G4MS28 CGT 318829 Magnaporthe oryzae Rice blast Oryza sativa (related: rice) Ceramide glucosyltransferase Gene deletion: full increased virulence (hypervirulence)}	{NA}	{NA}	{NA}	{CAB88601.1_; GT21 UDP-Glc: ceramide 尾-glucosyltransferase (EC 2.4.1.80). Distant similarity to families GT2, GT12 and GT27}
A00319	{Contig10:1433132:1435318:+}	{ELA26148.1; tRNA-splicing endonuclease subunit [Colletotrichum gloeosporioides Nara gc5]}	{Q9P6Y2; Probable tRNA-splicing endonuclease subunit tsp-2 }	{cfj:CFIO01_01056; K15322 TSEN2 tRNA-splicing endonuclease subunit Sen2 3.1.27.9 }	{NA}	{NA}	{GO:0006388; tRNA splicing, via endonucleolytic cleavage and ligation; biological_process GO:0000213; tRNA-intron endonuclease activity; molecular_function}	{NA}	{NA}	{NA}	{NA}	{NA}
A00320	{Contig10:1437229:1438058:+}	{EQB52769.1; GDSL-like Lipase/Acylhydrolase [Colletotrichum gloeosporioides Cg-14]}	{NA}	{cfj:CFIO01_01055; }	{NA}	{NA}	{GO:0006629; lipid metabolic process; biological_process GO:0016788; hydrolase activity, acting on ester bonds; molecular_function}	{NA}	{NA}	{NA}	{YES}	{CAK39021.1_; CE12 pectin acetylesterase (EC 3.1.1.-); rhamnogalacturonan acetylesterase (EC 3.1.1.-); acetyl xylan esterase (EC 3.1.1.72) -}
A00321	{Contig10:1438635:1445212:+}	{EXF80031.1; hypothetical protein CFIO01_00927 [Colletotrichum fioriniae PJ7]}	{NA}	{cfj:CFIO01_00927; }	{NA}	{NA}	{GO:0055114; oxidation-reduction process; biological_process GO:0005506; iron ion binding; molecular_function GO:0016491; oxidoreductase activity; molecular_function}	{PHI:774; G4MQ72 MGG_09250 318829 Magnaporthe oryzae Rice blast Oryza sativa (related: rice) no data found Gene disruption; gene deletion loss of pathogenicity}	{NA}	{NA}	{NA}	{NA}
A00322	{Contig10:1445450:1446847:-}	{EQB55434.1; CS domain-containing protein [Colletotrichum gloeosporioides Cg-14]}	{NA}	{cfj:CFIO01_01053; K12795 SUGT1, SGT1 suppressor of G2 allele of SKP1 -- Organismal Systems; Immune system; NOD-like receptor signaling pathway [PATH:ko04621] Organismal Systems; Environmental adaptation; Plant-pathogen interaction [PATH:ko04626]}	{NA}	{NA}	{GO:0005515; protein binding; molecular_function}	{NA}	{NA}	{NA}	{NA}	{NA}
A00323	{Contig10:144875:146404:-}	{EQB54160.1; hypothetical protein CGLO_06036 [Colletotrichum gloeosporioides Cg-14]}	{Q86AV6; Citrate synthase }	{cfj:CFIO01_01168; K01647 CS, gltA citrate synthase 2.3.3.1 Metabolism; Carbohydrate metabolism; Citrate cycle (TCA cycle) [PATH:ko00020] Metabolism; Carbohydrate metabolism; Glyoxylate and dicarboxylate metabolism [PATH:ko00630]}	{At2g42790; KOG2617 Citrate synthase C Energy production and conversion ;}	{NA}	{GO:0044262; cellular carbohydrate metabolic process; biological_process GO:0046912; transferase activity, transferring acyl groups, acyl groups converted into alkyl on transfer; molecular_function}	{NA}	{NA}	{NA}	{NA}	{NA}
A00324	{Contig10:1447432:1449830:-}	{ELA27558.1; lanosterol synthase [Colletotrichum gloeosporioides Nara gc5]}	{Q96WJ0; Lanosterol synthase }	{cfj:CFIO01_01052; K01852 LSS, ERG7 lanosterol synthase 5.4.99.7 Metabolism; Lipid metabolism; Steroid biosynthesis [PATH:ko00100]}	{YHR072w; KOG0497 Oxidosqualene-lanosterol cyclase and related proteins I Lipid transport and metabolism ;}	{NA}	{GO:0005615; extracellular space; cellular_component GO:0003824; NA}	{NA}	{NA}	{NA}	{NA}	{NA}
A00325	{Contig10:1450779:1452335:+}	{EQB51284.1; type IIB DNA topoisomerase [Colletotrichum gloeosporioides Cg-14]}	{NA}	{cfj:CFIO01_01051; K10878 SPO11 meiotic recombination protein SPO11 -- Cellular Processes; Cell growth and death; Meiosis - yeast [PATH:ko04113]}	{NA}	{NA}	{GO:0003824; NA GO:0005524; ATP binding; molecular_function GO:0003677; DNA binding; molecular_function GO:0005694; chromosome; cellular_component GO:0006259; DNA metabolic process; biological_process}	{NA}	{NA}	{NA}	{NA}	{NA}
A00326	{Contig10:1452585:1453241:+}	{ELA27560.1; ankyrin repeat containing protein yar1 [Colletotrichum gloeosporioides Nara gc5]}	{NA}	{cfj:CFIO01_01050; K06867 K06867 uncharacterized protein -- }	{NA}	{NA}	{GO:0006432; phenylalanyl-tRNA aminoacylation; biological_process GO:0004826; phenylalanine-tRNA ligase activity; molecular_function GO:0005737; cytoplasm; cellular_component GO:0005524; ATP binding; molecular_function GO:0005515; protein binding; molecular_function GO:0000166; nucleotide binding; molecular_function}	{NA}	{NA}	{NA}	{NA}	{NA}
A00327	{Contig10:1453308:1456604:-}	{XP_013951826.1; hypothetical protein TRIVIDRAFT_160183 [Trichoderma virens Gv29-8]}	{NA}	{fvr:FVEG_08346; }	{NA}	{NA}	{GO:0005515; protein binding; molecular_function GO:0003824; NA GO:0009116; nucleoside metabolic process; biological_process GO:0005524; ATP binding; molecular_function}	{NA}	{NA}	{NA}	{NA}	{NA}
A00328	{Contig10:1457223:1459264:-}	{ELA27562.1; dipeptidyl peptidase [Colletotrichum gloeosporioides Nara gc5]}	{NA}	{fox:FOXG_01127; }	{NA}	{NA}	{GO:0016042; lipid catabolic process; biological_process GO:0006508; proteolysis; biological_process GO:0016787; hydrolase activity; molecular_function GO:0008236; serine-type peptidase activity; molecular_function GO:0008152; NA GO:0004177; aminopeptidase activity; molecular_function GO:0004806; triglyceride lipase activity; molecular_function}	{NA}	{NA}	{NA}	{NA}	{NA}
A00329	{Contig10:1485377:1486190:+}	{EQB54840.1; hypothetical protein CGLO_05280 [Colletotrichum gloeosporioides Cg-14]}	{NA}	{cfj:CFIO01_01046; }	{NA}	{NA}	{NA}	{NA}	{NA}	{NA}	{YES}	{NA}
A00330	{Contig10:1494260:1494946:-}	{EQB54839.1; hypothetical protein CGLO_05279 [Colletotrichum gloeosporioides Cg-14]}	{NA}	{cfj:CFIO01_01041; }	{NA}	{NA}	{NA}	{NA}	{NA}	{NA}	{YES}	{NA}
A00331	{Contig10:1496558:1497772:-}	{EQB54838.1; hypothetical protein CGLO_05278 [Colletotrichum gloeosporioides Cg-14]}	{NA}	{cfj:CFIO01_01037; }	{NA}	{NA}	{GO:0016021; integral to membrane; cellular_component}	{NA}	{NA}	{NA}	{NA}	{NA}
A00332	{Contig10:1499123:1499998:-}	{ELA27566.1; carbonic anhydrase [Colletotrichum gloeosporioides Nara gc5]}	{NA}	{cfj:CFIO01_01036; K01674 cah carbonic anhydrase 4.2.1.1 Metabolism; Energy metabolism; Nitrogen metabolism [PATH:ko00910]}	{NA}	{NA}	{NA}	{NA}	{NA}	{NA}	{YES}	{NA}
A00333	{Contig10:1501651:1504449:+}	{EQB44923.1; hypothetical protein CGLO_16274 [Colletotrichum gloeosporioides Cg-14]}	{NA}	{NA}	{NA}	{NA}	{NA}	{NA}	{NA}	{NA}	{NA}	{NA}
A00334	{Contig10:13553:14395:-}	{EQB52861.1; hypothetical protein CGLO_07465 [Colletotrichum gloeosporioides Cg-14]}	{NA}	{ela:UCREL1_6742; K01647 CS, gltA citrate synthase 2.3.3.1 Metabolism; Carbohydrate metabolism; Citrate cycle (TCA cycle) [PATH:ko00020] Metabolism; Carbohydrate metabolism; Glyoxylate and dicarboxylate metabolism [PATH:ko00630]}	{NA}	{NA}	{GO:0044262; cellular carbohydrate metabolic process; biological_process GO:0046912; transferase activity, transferring acyl groups, acyl groups converted into alkyl on transfer; molecular_function}	{NA}	{NA}	{NA}	{NA}	{NA}
A00335	{Contig10:147920:149278:+}	{ELA36037.1; serum paraoxonase arylesterase family protein [Colletotrichum gloeosporioides Nara gc5]}	{NA}	{cfj:CFIO01_05230; }	{NA}	{NA}	{GO:0004064; arylesterase activity; molecular_function}	{NA}	{NA}	{NA}	{NA}	{NA}
A00336	{Contig10:1504709:1505974:-}	{KXH59986.1; hypothetical protein CSAL01_12077 [Colletotrichum salicis]}	{NA}	{cfj:CFIO01_02767; }	{NA}	{NA}	{NA}	{NA}	{NA}	{NA}	{NA}	{NA}
A00337	{Contig10:1506869:1511216:+}	{EQB44923.1; hypothetical protein CGLO_16274 [Colletotrichum gloeosporioides Cg-14]}	{NA}	{cfj:CFIO01_01031; }	{NA}	{NA}	{GO:0008270; zinc ion binding; molecular_function GO:0006351; transcription, DNA-dependent; biological_process GO:0016117; carotenoid biosynthetic process; biological_process GO:0003677; DNA binding; molecular_function GO:0055114; oxidation-reduction process; biological_process GO:0000981; sequence-specific DNA binding RNA polymerase II transcription factor activity; molecular_function GO:0050660…	{NA}	{NA}	{NA}	{NA}	{NA}
A00338	{Contig10:1511904:1524044:-}	{ELA36747.1; hypothetical protein CGGC5_374 [Colletotrichum gloeosporioides Nara gc5]}	{NA}	{NA}	{NA}	{NA}	{NA}	{NA}	{NA}	{NA}	{NA}	{NA}
A00339	{Contig10:1525081:1528605:-}	{ELA27570.1; umta methyltransferase family protein [Colletotrichum gloeosporioides Nara gc5]}	{NA}	{cfj:CFIO01_02545; }	{NA}	{NA}	{GO:0005737; cytoplasm; cellular_component GO:0008168; methyltransferase activity; molecular_function GO:0008152; NA GO:0006464; protein modification process; biological_process GO:0004719; protein-L-isoaspartate (D-aspartate) O-methyltransferase activity; molecular_function GO:0006479; protein methylation; biological_process GO:0008276; protein methyltransferase activity; molecular_function GO:0…	{NA}	{NA}	{NA}	{NA}	{NA}
A00340	{Contig10:1529303:1533109:-}	{EQB52623.1; hypothetical protein CGLO_07741 [Colletotrichum gloeosporioides Cg-14]}	{NA}	{cfj:CFIO01_01047; }	{NA}	{NA}	{GO:0003677; DNA binding; molecular_function GO:0006351; transcription, DNA-dependent; biological_process GO:0046872; metal ion binding; molecular_function GO:0008270; zinc ion binding; molecular_function GO:0005634; nucleus; cellular_component}	{NA}	{NA}	{NA}	{NA}	{NA}
A00341	{Contig10:1535121:1540756:+}	{ENH82636.1; major facilitator superfamily transporter [Colletotrichum orbiculare MAFF 240422]}	{NA}	{cfj:CFIO01_01025; }	{NA}	{gnl|TC-DB|E9ELL4; 2.A.1.2.91 Major facilitator superfamily domain protein OS=Metarhizium robertsii (strain ARSEF 23 / ATCC MYA-3075) GN=MAA_01522 PE=4 SV=1}	{GO:0055085; transmembrane transport; biological_process GO:0022857; transmembrane transporter activity; molecular_function GO:0016021; integral to membrane; cellular_component}	{NA}	{NA}	{NA}	{NA}	{NA}
A00342	{Contig10:1542571:1543716:+}	{EQB53959.1; hypothetical protein CGLO_06264 [Colletotrichum gloeosporioides Cg-14]}	{NA}	{cfj:CFIO01_01024; }	{NA}	{NA}	{GO:0016021; integral to membrane; cellular_component}	{NA}	{NA}	{NA}	{NA}	{NA}
A00343	{Contig10:1544153:1544644:-}	{ELA27578.1; cipC-like antibiotic response protein [Colletotrichum gloeosporioides Cg-14|Colletotrichum gloeosporioides Nara gc5]}	{NA}	{cfj:CFIO01_01023; }	{NA}	{NA}	{NA}	{PHI:6963; Q1XEW2 cipC 746128 Aspergillus fumigatus Invasive pulmonary aspergillosis Mus musculus (related: house mouse) Stress response protein Gene deletion: full; gene complementation reduced virulence}	{NA}	{NA}	{NA}	{NA}
A00344	{Contig10:1547393:1549919:-}	{ELA27579.1; cysteinyl-trna synthetase [Colletotrichum gloeosporioides Nara gc5]}	{Q291L4; Cysteine--tRNA ligase, cytoplasmic }	{cfj:CFIO01_01022; K01883 CARS, cysS cysteinyl-tRNA synthetase 6.1.1.16 Genetic Information Processing; Translation; Aminoacyl-tRNA biosynthesis [PATH:ko00970]}	{7302987; KOG2007 Cysteinyl-tRNA synthetase J Translation, ribosomal structure and biogenesis ;}	{NA}	{GO:0000166; nucleotide binding; molecular_function GO:0006418; tRNA aminoacylation for protein translation; biological_process GO:0004812; aminoacyl-tRNA ligase activity; molecular_function GO:0006423; cysteinyl-tRNA aminoacylation; biological_process GO:0005737; cytoplasm; cellular_component GO:0005524; ATP binding; molecular_function GO:0004817; cysteine-tRNA ligase activity; molecular_functio…	{NA}	{NA}	{NA}	{NA}	{NA}
A00345	{Contig10:1550498:1551943:+}	{ELA27580.1; tRNA methyltransferase subunit [Colletotrichum gloeosporioides Nara gc5]}	{Q2U3W4; tRNA (adenine(58)-N(1))-methyltransferase catalytic subunit trm61 }	{cfj:CFIO01_01021; K07442 TRM61, GCD14 tRNA (adenine57-N1/adenine58-N1)-methyltransferase catalytic subunit 2.1.1.219 2.1.1.220 }	{NA}	{NA}	{GO:0030488; tRNA methylation; biological_process GO:0031515; tRNA (m1A) methyltransferase complex; cellular_component GO:0016429; tRNA (adenine-N1-)-methyltransferase activity; molecular_function}	{NA}	{NA}	{NA}	{NA}	{NA}
A00346	{Contig10:149781:158181:-}	{EXF82506.1; C6 zinc finger domain-containing protein [Colletotrichum fioriniae PJ7]}	{NA}	{cfj:CFIO01_05229; }	{NA}	{NA}	{GO:0003677; DNA binding; molecular_function GO:0000981; sequence-specific DNA binding RNA polymerase II transcription factor activity; molecular_function GO:0022857; transmembrane transporter activity; molecular_function GO:0008270; zinc ion binding; molecular_function GO:0006351; transcription, DNA-dependent; biological_process GO:0055085; transmembrane transport; biological_process GO:0016021;…	{PHI:5603; G4N3Y8 FZC13 318829 Magnaporthe oryzae Rice blast Hordeum vulgare (related: barley) Zn2Cys6 transcription factor Gene deletion: full unaffected pathogenicity}	{NA}	{NA}	{NA}	{NA}
A00347	{Contig10:1552169:1553122:-}	{EQB44469.1; hypothetical protein CGLO_16789 [Colletotrichum gloeosporioides Cg-14]}	{NA}	{cfj:CFIO01_01020; }	{NA}	{NA}	{GO:0005215; NA GO:0006810; transport; biological_process}	{NA}	{NA}	{NA}	{NA}	{NA}
A00348	{Contig10:1556394:1558841:+}	{EQB44467.1; hypothetical protein CGLO_16787 [Colletotrichum gloeosporioides Cg-14]}	{NA}	{ela:UCREL1_4016; }	{NA}	{NA}	{NA}	{NA}	{NA}	{NA}	{YES}	{NA}
A00349	{Contig10:1561590:1563246:+}	{ELA27590.1; CFEM domain-containing protein [Colletotrichum gloeosporioides Nara gc5]}	{NA}	{cfj:CFIO01_01014; }	{NA}	{NA}	{NA}	{NA}	{NA}	{NA}	{NA}	{NA}
A00350	{Contig10:1563411:1565850:-}	{EQB50362.1; hypothetical protein CGLO_10231 [Colletotrichum gloeosporioides Cg-14]}	{D4B1R0; Probable glutamate carboxypeptidase ARB_02390 }	{cfj:CFIO01_01015; K01301 NAALAD N-acetylated-alpha-linked acidic dipeptidase 3.4.17.21 }	{NA}	{NA}	{GO:0008233; peptidase activity; molecular_function GO:0006508; proteolysis; biological_process}	{NA}	{NA}	{NA}	{NA}	{NA}
A00351	{Contig10:1567504:1569933:+}	{EQB50363.1; peptidase family M13 [Colletotrichum gloeosporioides Cg-14]}	{NA}	{cfj:CFIO01_01016; }	{NA}	{NA}	{GO:0006508; proteolysis; biological_process GO:0004222; metalloendopeptidase activity; molecular_function}	{NA}	{NA}	{NA}	{NA}	{NA}
A00352	{Contig10:1579269:1580651:+}	{ELA27587.1; c4-dicarboxylate transporter malic acid transport [Colletotrichum gloeosporioides Nara gc5]}	{NA}	{cfj:CFIO01_01017; }	{NA}	{NA}	{GO:0055085; transmembrane transport; biological_process GO:0016021; integral to membrane; cellular_component}	{NA}	{NA}	{NA}	{NA}	{NA}
A00353	{Contig10:1581415:1583451:-}	{ELA27586.1; heterokaryon incompatibility protein [Colletotrichum gloeosporioides Nara gc5]}	{NA}	{cfj:CFIO01_01018; }	{NA}	{NA}	{NA}	{NA}	{NA}	{NA}	{NA}	{NA}
A00354	{Contig10:1585265:1587136:+}	{ELA27585.1; 2-keto-gluconate dehydrogenase [Colletotrichum gloeosporioides Nara gc5]}	{NA}	{fgr:FGSG_03615; }	{NA}	{NA}	{GO:0055114; oxidation-reduction process; biological_process GO:0016614; oxidoreductase activity, acting on CH-OH group of donors; molecular_function}	{NA}	{NA}	{NA}	{NA}	{NA}
A00355	{Contig10:1588122:1589237:+}	{ENH82626.1; hypothetical protein Cob_09053 [Colletotrichum orbiculare MAFF 240422]}	{NA}	{cfj:CFIO01_01013; }	{NA}	{NA}	{NA}	{NA}	{NA}	{NA}	{NA}	{NA}
A00356	{Contig10:1594589:1596286:+}	{EQB44466.1; hypothetical protein CGLO_16786 [Colletotrichum gloeosporioides Cg-14]}	{NA}	{cfj:CFIO01_02794; }	{NA}	{NA}	{GO:0006479; protein methylation; biological_process GO:0008276; protein methyltransferase activity; molecular_function GO:0032259; methylation; biological_process GO:0006364; rRNA processing; biological_process GO:0008152; NA GO:0008649; rRNA methyltransferase activity; molecular_function GO:0008168; methyltransferase activity; molecular_function GO:0005737; cytoplasm; cellular_component GO:0008…	{NA}	{NA}	{NA}	{NA}	{NA}
A00357	{Contig10:159420:162672:+}	{ELA36041.1; glycosyl hydrolase family 2 [Colletotrichum gloeosporioides Nara gc5]}	{P00723; Beta-galactosidase }	{cfj:CFIO01_05228; K01190 lacZ beta-galactosidase 3.2.1.23 Metabolism; Carbohydrate metabolism; Galactose metabolism [PATH:ko00052] Metabolism; Lipid metabolism; Sphingolipid metabolism [PATH:ko00600] Metabolism; Glycan biosynthesis and metabolism; Other glycan degradation [PATH:ko00511]}	{NA}	{NA}	{GO:0009341; beta-galactosidase complex; cellular_component GO:0005975; carbohydrate metabolic process; biological_process GO:0004553; hydrolase activity, hydrolyzing O-glycosyl compounds; molecular_function GO:0004565; beta-galactosidase activity; molecular_function}	{NA}	{NA}	{NA}	{NA}	{AEO53731.1_; GH2 尾-galactosidase (EC 3.2.1.23) ; 尾-mannosidase (EC 3.2.1.25); 尾-glucuronidase (EC 3.2.1.31); 伪-L-arabinofuranosidase (EC 3.2.1.55); mannosylglycoprotein endo-尾-mannosidase (EC 3.2.1.152); exo-尾-glucosaminidase (EC 3.2.1.165); 伪-L-arabinopyranosidase (EC 3.2.1.-); 尾-galacturonidase (EC 3.2.1.-) -}
A00358	{Contig10:1596759:1598111:-}	{ELA27610.1; peptidase s8 and s53 subtilisin kexin sedolisin [Colletotrichum gloeosporioides Nara gc5]}	{NA}	{NA}	{NA}	{NA}	{NA}	{NA}	{NA}	{NA}	{YES}	{NA}
A00359	{Contig10:1599862:1600768:-}	{ELA27609.1; methyltransferase domain-containing protein [Colletotrichum gloeosporioides Nara gc5]}	{NA}	{cfj:CFIO01_01001; }	{NA}	{NA}	{GO:0008171; O-methyltransferase activity; molecular_function GO:0005737; cytoplasm; cellular_component GO:0008168; methyltransferase activity; molecular_function GO:0008152; NA GO:0032259; methylation; biological_process GO:0016740; transferase activity; molecular_function GO:0008276; protein methyltransferase activity; molecular_function GO:0006479; protein methylation; biological_process}	{NA}	{NA}	{NA}	{NA}	{NA}
A00360	{Contig10:1602226:1603001:+}	{EQB50344.1; hypothetical protein CGLO_10213 [Colletotrichum gloeosporioides Cg-14]}	{NA}	{val:VDBG_07554; }	{NA}	{NA}	{NA}	{NA}	{NA}	{NA}	{NA}	{NA}
A00361	{Contig10:1605320:1605882:+}	{EQB50345.1; hypothetical protein CGLO_10214 [Colletotrichum gloeosporioides Cg-14]}	{NA}	{cfj:CFIO01_01003; }	{NA}	{NA}	{NA}	{NA}	{NA}	{NA}	{YES}	{NA}
A00362	{Contig10:1606181:1607995:-}	{EQB50346.1; hypothetical protein CGLO_10215 [Colletotrichum gloeosporioides Cg-14]}	{P05804; Beta-glucuronidase }	{cfj:CFIO01_01005; K01195 uidA, GUSB beta-glucuronidase 3.2.1.31 Metabolism; Carbohydrate metabolism; Pentose and glucuronate interconversions [PATH:ko00040] Metabolism; Glycan biosynthesis and metabolism; Glycosaminoglycan degradation [PATH:ko00531] Metabolism; Metabolism of cofactors and vitamins; Porphyrin and chlorophyll metabolism [PATH:ko00860] Metabolism; Biosynthesis of other secondary me…	{Hs4504223; KOG2024 Beta-Glucuronidase GUSB (glycosylhydrolase superfamily 2) G Carbohydrate transport and metabolism ;}	{NA}	{GO:0004565; beta-galactosidase activity; molecular_function GO:0005975; carbohydrate metabolic process; biological_process GO:0009341; beta-galactosidase complex; cellular_component GO:0004553; hydrolase activity, hydrolyzing O-glycosyl compounds; molecular_function}	{NA}	{NA}	{NA}	{NA}	{AFM77719.1_; GH2 尾-galactosidase (EC 3.2.1.23) ; 尾-mannosidase (EC 3.2.1.25); 尾-glucuronidase (EC 3.2.1.31); 伪-L-arabinofuranosidase (EC 3.2.1.55); mannosylglycoprotein endo-尾-mannosidase (EC 3.2.1.152); exo-尾-glucosaminidase (EC 3.2.1.165); 伪-L-arabinopyranosidase (EC 3.2.1.-); 尾-galacturonidase (EC 3.2.1.-) -}
A00363	{Contig10:1608636:1610434:+}	{EQB50347.1; hypothetical protein CGLO_10216 [Colletotrichum gloeosporioides Cg-14]}	{NA}	{fox:FOXG_04946; }	{NA}	{NA}	{GO:0006810; transport; biological_process GO:0016021; integral to membrane; cellular_component GO:0005215; NA GO:0016020; membrane; cellular_component GO:0055085; transmembrane transport; biological_process GO:0022857; transmembrane transporter activity; molecular_function}	{NA}	{NA}	{NA}	{NA}	{NA}
A00364	{Contig10:1612208:1616000:+}	{EQB50348.1; hypothetical protein CGLO_10217 [Colletotrichum gloeosporioides Cg-14]}	{Q9C1I4; Cytochrome P450 monooxygenase TRI13 }	{cfj:CFIO01_01006; }	{NA}	{NA}	{GO:0008168; methyltransferase activity; molecular_function GO:0005506; iron ion binding; molecular_function GO:0020037; heme binding; molecular_function GO:0008171; O-methyltransferase activity; molecular_function GO:0008152; NA GO:0016705; oxidoreductase activity, acting on paired donors, with incorporation or reduction of molecular oxygen; molecular_function GO:0055114; oxidation-reduction pro…	{NA}	{NA}	{GLRG_09425T0; cytochrome P450 [Colletotrichum graminicola M1.001]}	{NA}	{NA}
A00365	{Contig10:1616288:1617004:-}	{EQB50350.1; galactoside O-acetyltransferase [Colletotrichum gloeosporioides Cg-14]}	{G0YF19; Sophorolipid acetyltransferase }	{cfj:CFIO01_02590; }	{YJL218w; KOG4750 Serine O-acetyltransferase E Amino acid transport and metabolism ;}	{NA}	{GO:0035556; intracellular signal transduction; biological_process GO:0004871; signal transducer activity; molecular_function GO:0016407; acetyltransferase activity; molecular_function}	{PHI:3526; D3QJB2 lacA 28901 Salmonella enterica Salmonellosis Mus musculus (related: house mouse) lactose negativity Altered gene expression / gene regulation: overexpression reduced virulence}	{NA}	{NA}	{NA}	{NA}
A00366	{Contig10:1617419:1618645:+}	{KDN63340.1; hypothetical protein CSUB01_10157 [Colletotrichum sublineola]}	{NA}	{NA}	{NA}	{NA}	{GO:0006468; protein phosphorylation; biological_process GO:0006313; transposition, DNA-mediated; biological_process GO:0003677; DNA binding; molecular_function GO:0004672; protein kinase activity; molecular_function GO:0005524; ATP binding; molecular_function GO:0008236; serine-type peptidase activity; molecular_function GO:0004803; transposase activity; molecular_function}	{NA}	{NA}	{NA}	{NA}	{NA}
A00367	{Contig10:1618833:1619909:-}	{NA}	{NA}	{NA}	{NA}	{NA}	{NA}	{NA}	{NA}	{NA}	{NA}	{NA}
A00368	{Contig10:164694:166485:-}	{EQB45626.1; major facilitator superfamily transporter [Colletotrichum gloeosporioides Cg-14]}	{B2KWH6; MFS siderochrome iron transporter 1 }	{fox:FOXG_04816; }	{NA}	{NA}	{GO:0016021; integral to membrane; cellular_component GO:0019031; viral envelope; cellular_component GO:0055085; transmembrane transport; biological_process}	{NA}	{NA}	{NA}	{NA}	{NA}
A00369	{Contig10:1620890:1624864:-}	{ELA27601.1; major facilitator superfamily transporter [Colletotrichum gloeosporioides Nara gc5]}	{NA}	{cfj:CFIO01_00601; K03448 FEN2, LIZ1 MFS transporter, ACS family, pantothenate transporter -- }	{NA}	{NA}	{GO:0055085; transmembrane transport; biological_process GO:0016021; integral to membrane; cellular_component}	{NA}	{NA}	{NA}	{NA}	{NA}
A00370	{Contig10:1626736:1627791:+}	{EQB50353.1; hypothetical protein CGLO_10222 [Colletotrichum gloeosporioides Cg-14]}	{NA}	{fox:FOXG_09667; }	{NA}	{NA}	{GO:0003857; 3-hydroxyacyl-CoA dehydrogenase activity; molecular_function GO:0016491; oxidoreductase activity; molecular_function GO:0050662; coenzyme binding; molecular_function GO:0006694; steroid biosynthetic process; biological_process GO:0016616; oxidoreductase activity, acting on the CH-OH group of donors, NAD or NADP as acceptor; molecular_function GO:0009058; biosynthetic process; biologi…	{NA}	{NA}	{NA}	{NA}	{NA}
A00371	{Contig10:1627908:1630091:-}	{EQB50354.1; hypothetical protein CGLO_10223 [Colletotrichum gloeosporioides Cg-14]}	{NA}	{cfj:CFIO01_00999; }	{NA}	{NA}	{NA}	{NA}	{NA}	{NA}	{NA}	{NA}
A00372	{Contig10:1632221:1633732:+}	{EQB50355.1; hypothetical protein CGLO_10224 [Colletotrichum gloeosporioides Cg-14]}	{NA}	{cfj:CFIO01_00998; }	{NA}	{NA}	{GO:0055114; oxidation-reduction process; biological_process GO:0008762; UDP-N-acetylmuramate dehydrogenase activity; molecular_function GO:0050660; flavin adenine dinucleotide binding; molecular_function GO:0016491; oxidoreductase activity; molecular_function}	{NA}	{NA}	{NA}	{YES}	{CEF77264.1_; AA7 glucooligosaccharide oxidase (EC 1.1.3.-); chitooligosaccharide oxidase (EC 1.1.3.-) -}
A00373	{Contig10:1633880:1634719:-}	{EQB50356.1; hypothetical protein CGLO_10225 [Colletotrichum gloeosporioides Cg-14]}	{NA}	{cfj:CFIO01_00997; }	{NA}	{NA}	{NA}	{NA}	{NA}	{NA}	{NA}	{NA}
A00374	{Contig10:1634978:1635718:-}	{ELA27594.1; hypothetical protein CGGC5_1578 [Colletotrichum gloeosporioides Nara gc5]}	{NA}	{cfj:CFIO01_00977; }	{NA}	{NA}	{NA}	{NA}	{NA}	{NA}	{NA}	{NA}
A00375	{Contig10:1636938:1637460:-}	{XP_001820598.1; unnamed protein product [Aspergillus oryzae RIB40]}	{NA}	{aor:AO090023000004; }	{NA}	{NA}	{NA}	{NA}	{NA}	{NA}	{NA}	{NA}
A00376	{Contig10:1638583:1639146:+}	{EQB50359.1; hypothetical protein CGLO_10228 [Colletotrichum gloeosporioides Cg-14]}	{NA}	{afv:AFLA_041190; }	{NA}	{NA}	{NA}	{NA}	{NA}	{NA}	{NA}	{NA}
A00377	{Contig10:1641071:1641952:+}	{EQB50360.1; hypothetical protein CGLO_10229 [Colletotrichum gloeosporioides Cg-14]}	{NA}	{NA}	{NA}	{NA}	{NA}	{NA}	{NA}	{NA}	{NA}	{NA}
A00378	{Contig10:1643299:1643976:+}	{EQB50341.1; hypothetical protein CGLO_10210 [Colletotrichum gloeosporioides Cg-14]}	{NA}	{cfj:CFIO01_00993; }	{NA}	{NA}	{GO:0008080; N-acetyltransferase activity; molecular_function}	{NA}	{NA}	{NA}	{NA}	{NA}
A00379	{Contig10:167299:172410:-}	{EQB45628.1; hypothetical protein CGLO_15475 [Colletotrichum gloeosporioides Cg-14]}	{NA}	{cfj:CFIO01_05208; }	{NA}	{NA}	{GO:0046872; metal ion binding; molecular_function GO:0006351; transcription, DNA-dependent; biological_process GO:0008270; zinc ion binding; molecular_function GO:0005634; nucleus; cellular_component GO:0000981; sequence-specific DNA binding RNA polymerase II transcription factor activity; molecular_function GO:0003677; DNA binding; molecular_function GO:0006355; regulation of transcription, DNA…	{NA}	{NA}	{NA}	{NA}	{NA}
A00380	{Contig10:1647153:1648088:-}	{EQB50340.1; hypothetical protein CGLO_10209 [Colletotrichum gloeosporioides Cg-14]}	{NA}	{cfj:CFIO01_00992; }	{NA}	{NA}	{NA}	{NA}	{NA}	{NA}	{YES}	{ATY60853.1_; GH135 伪-1,4-galactosaminogalactan hydrolase (EC 3.2.1.-) -}
A00381	{Contig10:1650358:1651754:+}	{EQB50339.1; hypothetical protein CGLO_10208 [Colletotrichum gloeosporioides Cg-14]}	{A0A1B4XBH7; FAD-dependent monooxygenase sdnN }	{cfj:CFIO01_00991; }	{NA}	{NA}	{GO:0055114; oxidation-reduction process; biological_process GO:0016705; oxidoreductase activity, acting on paired donors, with incorporation or reduction of molecular oxygen; molecular_function GO:0016117; carotenoid biosynthetic process; biological_process GO:0016491; oxidoreductase activity; molecular_function GO:0050660; flavin adenine dinucleotide binding; molecular_function}	{NA}	{NA}	{NA}	{NA}	{NA}
A00382	{Contig10:1653055:1653669:+}	{EQB50338.1; SCP-like extracellular protein [Colletotrichum gloeosporioides Cg-14]}	{Q59ZX3; Repressed by EFG1 protein 1 }	{fgr:FGSG_02744; }	{YJL079c; KOG3017 Defense-related protein containing SCP domain S Function unknown ;}	{NA}	{NA}	{NA}	{NA}	{NA}	{YES}	{NA}
A00383	{Contig10:1655762:1657694:+}	{ELA28716.1; FAD binding domain-containing protein [Colletotrichum gloeosporioides Nara gc5]}	{NA}	{cfj:CFIO01_00986; }	{NA}	{NA}	{GO:0055114; oxidation-reduction process; biological_process GO:0008762; UDP-N-acetylmuramate dehydrogenase activity; molecular_function GO:0016491; oxidoreductase activity; molecular_function GO:0050660; flavin adenine dinucleotide binding; molecular_function}	{NA}	{NA}	{NA}	{YES}	{NA}
A00384	{Contig10:1657769:1658799:-}	{EQB50649.1; NUDIX domain-containing protein [Colletotrichum gloeosporioides Cg-14]}	{Q8VXZ0; Nudix hydrolase 20, chloroplastic }	{cfj:CFIO01_00985; }	{At5g19460; KOG4313 Thiamine pyrophosphokinase F Nucleotide transport and metabolism ;}	{NA}	{GO:0016787; hydrolase activity; molecular_function}	{NA}	{NA}	{NA}	{NA}	{NA}
A00385	{Contig10:1659324:1661544:-}	{EQB50648.1; hypothetical protein CGLO_09904 [Colletotrichum gloeosporioides Cg-14]}	{NA}	{NA}	{NA}	{NA}	{NA}	{NA}	{NA}	{NA}	{NA}	{NA}
A00386	{Contig10:1670114:1671777:-}	{ELA28719.1; ammonium transporter [Colletotrichum gloeosporioides Nara gc5]}	{Q9C0V1; Ammonium transporter 1 }	{cfj:CFIO01_00970; K03320 amt, AMT, MEP ammonium transporter, Amt family -- }	{SPCPB1C11.01; KOG0682 Ammonia permease P Inorganic ion transport and metabolism ;}	{gnl|TC-DB|Q59UP8; 1.A.11.3.5 Putative uncharacterized protein MEP2 OS=Candida albicans GN=MEP2 PE=4 SV=1}	{GO:0016020; membrane; cellular_component GO:0015696; ammonium transport; biological_process GO:0008519; ammonium transmembrane transporter activity; molecular_function}	{PHI:2710; H8ZZ79 mepB 474922 Colletotrichum gloeosporioides Anthracnose Persea americana (related: avocado) Ammonium Transporters Gene deletion: full; gene complementation reduced virulence}	{NA}	{NA}	{NA}	{NA}
A00387	{Contig10:1672995:1674537:+}	{EQB50646.1; hypothetical protein CGLO_09902 [Colletotrichum gloeosporioides Cg-14]}	{NA}	{cfj:CFIO01_00971; }	{NA}	{NA}	{NA}	{NA}	{NA}	{NA}	{NA}	{NA}
A00388	{Contig10:1676722:1678227:+}	{EQB50645.1; hypothetical protein CGLO_09901 [Colletotrichum gloeosporioides Cg-14]}	{NA}	{cfj:CFIO01_00972; }	{NA}	{NA}	{NA}	{PHI:1895; I1RNU2 GzZC210 5518 Fusarium graminearum Fusarium ear blight Triticum (related: wheat) transcription factor Gene deletion unaffected pathogenicity}	{NA}	{NA}	{NA}	{NA}
A00389	{Contig10:1678511:1678867:-}	{ELA28722.1; ethanolamine utilization protein [Colletotrichum gloeosporioides Cg-14|Colletotrichum gloeosporioides Nara gc5]}	{NA}	{cfj:CFIO01_00973; }	{NA}	{NA}	{GO:0016861; intramolecular oxidoreductase activity, interconverting aldoses and ketoses; molecular_function GO:0008152; NA GO:0045735; NA}	{NA}	{NA}	{NA}	{NA}	{NA}
A00390	{Contig10:177867:178762:+}	{ELA36047.1; glc8 protein [Colletotrichum gloeosporioides Nara gc5]}	{NA}	{cfj:CFIO01_05211; K16833 PPP1R2, IPP2 protein phosphatase inhibitor 2 -- }	{NA}	{NA}	{GO:0009966; regulation of signal transduction; biological_process GO:0004864; protein phosphatase inhibitor activity; molecular_function GO:0043666; regulation of phosphoprotein phosphatase activity; biological_process}	{NA}	{NA}	{NA}	{NA}	{NA}
A00391	{Contig10:1679425:1680639:+}	{ELA28723.1; mannosyl transferase [Colletotrichum gloeosporioides Nara gc5]}	{NA}	{cfj:CFIO01_00974; }	{NA}	{NA}	{NA}	{NA}	{NA}	{NA}	{NA}	{NA}
A00392	{Contig10:1682183:1683908:+}	{EQB50642.1; hypothetical protein CGLO_09898 [Colletotrichum gloeosporioides Cg-14]}	{NA}	{cfj:CFIO01_01543; }	{NA}	{NA}	{NA}	{NA}	{NA}	{NA}	{YES}	{NA}
A00393	{Contig10:1684295:1685084:-}	{EQB50641.1; hypothetical protein CGLO_09897 [Colletotrichum gloeosporioides Cg-14]}	{NA}	{cfj:CFIO01_00966; }	{NA}	{NA}	{GO:0050662; coenzyme binding; molecular_function GO:0044237; cellular metabolic process; biological_process GO:0016788; hydrolase activity, acting on ester bonds; molecular_function GO:0003824; NA GO:0006629; lipid metabolic process; biological_process}	{NA}	{NA}	{NA}	{YES}	{AGZ42187.1_; CBM2 Modules of approx. 100 residues and which are found in a large number of bacterial enzymes. The cellulose-binding function has been demonstrated in many cases. Several of these modules have been shown to also bind chitin or xylan. -; AGZ42187.1_; CE3 acetyl xylan esterase (EC 3.1.1.72). -}
A00394	{Contig10:1685629:1686848:-}	{EQB50640.1; hypothetical protein CGLO_09896 [Colletotrichum gloeosporioides Cg-14]}	{B2B3C0; Mannan endo-1,4-beta-mannosidase A }	{cfj:CFIO01_00967; K19355 MAN mannan endo-1,4-beta-mannosidase 3.2.1.78 Metabolism; Carbohydrate metabolism; Fructose and mannose metabolism [PATH:ko00051]}	{NA}	{NA}	{GO:0004565; beta-galactosidase activity; molecular_function GO:0004553; hydrolase activity, hydrolyzing O-glycosyl compounds; molecular_function GO:0005975; carbohydrate metabolic process; biological_process GO:0009341; beta-galactosidase complex; cellular_component}	{NA}	{NA}	{NA}	{YES}	{AGG69667.1_; GH5_7 Family endo-尾-1,4-glucanase / cellulase (EC 3.2.1.4); endo-尾-1,4-xylanase (EC 3.2.1.8); 尾-glucosidase (EC 3.2.1.21); 尾-mannosidase (EC 3.2.1.25); 尾-glucosylceramidase (EC 3.2.1.45); glucan 尾-1,3-glucosidase (EC 3.2.1.58); licheninase (EC 3.2.1.73); exo-尾-1,4-glucanase / cellodextrinase (EC 3.2.1.74); glucan endo-1,6-尾-glucosidase (EC 3.2.1.75); mannan endo-尾-1,4-mannosidase (E…
A00395	{Contig10:1690166:1691512:+}	{NA}	{NA}	{NA}	{NA}	{NA}	{NA}	{NA}	{NA}	{NA}	{NA}	{NA}
A00396	{Contig10:1695407:1701607:-}	{ELA28729.1; aspartic-type endopeptidase [Colletotrichum gloeosporioides Nara gc5]}	{NA}	{cfj:CFIO01_00964; }	{NA}	{NA}	{GO:0016787; hydrolase activity; molecular_function GO:0008270; zinc ion binding; molecular_function}	{NA}	{NA}	{NA}	{NA}	{NA}
A00397	{Contig10:1702294:1704167:-}	{EQB50636.1; hypothetical protein CGLO_09892 [Colletotrichum gloeosporioides Cg-14]}	{NA}	{cfj:CFIO01_00979; }	{NA}	{NA}	{NA}	{NA}	{NA}	{NA}	{NA}	{NA}
A00398	{Contig10:1706628:1707625:-}	{ELA28731.1; glutathione s-transferase [Colletotrichum gloeosporioides Nara gc5]}	{NA}	{cfj:CFIO01_00980; K00799 GST, gst glutathione S-transferase 2.5.1.18 Metabolism; Metabolism of other amino acids; Glutathione metabolism [PATH:ko00480] Metabolism; Xenobiotics biodegradation and metabolism; Metabolism of xenobiotics by cytochrome P450 [PATH:ko00980] Metabolism; Xenobiotics biodegradation and metabolism; Drug metabolism - cytochrome P450 [PATH:ko00982] Human Diseases; Cancers; Pa…	{NA}	{NA}	{GO:0045454; cell redox homeostasis; biological_process GO:0009055; NA GO:0015035; protein disulfide oxidoreductase activity; molecular_function GO:0005515; protein binding; molecular_function}	{NA}	{NA}	{NA}	{NA}	{NA}
A00399	{Contig10:1708813:1712094:-}	{EQB55507.1; hypothetical protein CGLO_04550 [Colletotrichum gloeosporioides Cg-14]}	{NA}	{NA}	{NA}	{NA}	{NA}	{NA}	{NA}	{NA}	{YES}	{NA}
A00400	{Contig10:1713100:1714296:+}	{EQB55508.1; hypothetical protein CGLO_04551 [Colletotrichum gloeosporioides Cg-14]}	{NA}	{NA}	{NA}	{NA}	{GO:0005515; protein binding; molecular_function}	{NA}	{NA}	{NA}	{NA}	{NA}
A00401	{Contig10:179314:179725:-}	{ELA36048.1; long chronological lifespan protein [Colletotrichum gloeosporioides Nara gc5]}	{E3QVL2; Long chronological lifespan protein 2 }	{cfj:CFIO01_05212; }	{NA}	{NA}	{GO:0006355; regulation of transcription, DNA-dependent; biological_process GO:0003677; DNA binding; molecular_function}	{NA}	{NA}	{NA}	{YES}	{NA}
A00402	{Contig10:1720857:1721456:+}	{EQB55509.1; cell wall protein PhiA [Colletotrichum gloeosporioides Cg-14]}	{B0Y004; Cell wall protein phiA }	{cfj:CFIO01_00983; }	{NA}	{NA}	{NA}	{NA}	{NA}	{NA}	{YES}	{NA}
A00403	{Contig10:1721850:1722575:-}	{EQB55510.1; alpha-acetolactate decarboxylase [Colletotrichum gloeosporioides Cg-14]}	{Q9KRP7; Alpha-acetolactate decarboxylase }	{cfj:CFIO01_00982; }	{NA}	{NA}	{GO:0047605; acetolactate decarboxylase activity; molecular_function GO:0019751; polyol metabolic process; biological_process}	{NA}	{NA}	{NA}	{NA}	{NA}
A00404	{Contig10:1723387:1725072:+}	{EQB55511.1; acetolactate synthase [Colletotrichum gloeosporioides Cg-14]}	{Q04789; Acetolactate synthase }	{cfj:CFIO01_00981; K01652 E2.2.1.6L, ilvB, ilvG, ilvI acetolactate synthase I/II/III large subunit 2.2.1.6 Metabolism; Carbohydrate metabolism; Butanoate metabolism [PATH:ko00650] Metabolism; Carbohydrate metabolism; C5-Branched dibasic acid metabolism [PATH:ko00660] Metabolism; Amino acid metabolism; Valine, leucine and isoleucine biosynthesis [PATH:ko00290] Metabolism; Metabolism of cofactors a…	{NA}	{NA}	{GO:0030976; thiamine pyrophosphate binding; molecular_function GO:0000287; magnesium ion binding; molecular_function GO:0019385; methanogenesis, from acetate; biological_process GO:0003824; NA}	{NA}	{NA}	{NA}	{NA}	{NA}
A00405	{Contig10:1725453:1725956:-}	{NA}	{NA}	{NA}	{NA}	{NA}	{NA}	{NA}	{NA}	{NA}	{NA}	{NA}
A00406	{Contig10:1726427:1727947:-}	{EQB55513.1; aromatic amino acid aminotransferase [Colletotrichum gloeosporioides Cg-14]}	{E9F8L8; Aminotransferase swnA }	{plj:VFPFJ_06201; K00838 ARO8 aromatic amino acid aminotransferase I / 2-aminoadipate transaminase 2.6.1.57 2.6.1.39 2.6.1.27 2.6.1.5 Metabolism; Amino acid metabolism; Cysteine and methionine metabolism [PATH:ko00270] Metabolism; Amino acid metabolism; Lysine biosynthesis [PATH:ko00300] Metabolism; Amino acid metabolism; Tyrosine metabolism [PATH:ko00350] Metabolism; Amino acid metabolism; Pheny…	{NA}	{NA}	{GO:0009058; biosynthetic process; biological_process GO:0030170; pyridoxal phosphate binding; molecular_function}	{NA}	{NA}	{NA}	{NA}	{NA}
A00407	{Contig10:1728351:1730099:+}	{EQB55514.1; thiamine pyrophosphate enzyme [Colletotrichum gloeosporioides Cg-14]}	{P51844; Pyruvate decarboxylase }	{cfj:CFIO01_00984; K01568 PDC, pdc pyruvate decarboxylase 4.1.1.1 Metabolism; Carbohydrate metabolism; Glycolysis / Gluconeogenesis [PATH:ko00010]}	{NA}	{NA}	{GO:0003824; NA GO:0000287; magnesium ion binding; molecular_function GO:0030976; thiamine pyrophosphate binding; molecular_function}	{NA}	{NA}	{NA}	{NA}	{NA}
A00408	{Contig10:1730963:1731703:+}	{EQB55515.1; hypothetical protein CGLO_04558 [Colletotrichum gloeosporioides Cg-14]}	{NA}	{fvr:FVEG_10841; }	{NA}	{NA}	{GO:0016021; integral to membrane; cellular_component GO:0016020; membrane; cellular_component GO:0055085; transmembrane transport; biological_process}	{NA}	{NA}	{NA}	{NA}	{NA}
A00409	{Contig10:1732457:1734511:+}	{XP_018158635.1; Uracil phosphoribosyltransferase [Colletotrichum higginsianum IMI 349063]}	{NA}	{tml:GSTUM_00009319001; }	{NA}	{NA}	{GO:0009116; nucleoside metabolic process; biological_process GO:0005524; ATP binding; molecular_function GO:0016301; kinase activity; molecular_function GO:0030436; asexual sporulation; biological_process GO:0006508; proteolysis; biological_process GO:0004190; aspartic-type endopeptidase activity; molecular_function}	{NA}	{NA}	{NA}	{NA}	{NA}
A00410	{Contig10:1735081:1738893:-}	{XP_018701467.1; Ankyrin repeat-containing domain protein [Cordyceps fumosorosea ARSEF 2679]}	{NA}	{NA}	{NA}	{NA}	{GO:0005351; sugar:hydrogen symporter activity; molecular_function GO:0009401; phosphoenolpyruvate-dependent sugar phosphotransferase system; biological_process GO:0006810; transport; biological_process GO:0016020; membrane; cellular_component GO:0005515; protein binding; molecular_function}	{NA}	{NA}	{NA}	{NA}	{NA}
A00411	{Contig10:1741811:1743003:+}	{ELA30845.1; hypothetical protein CGGC5_8897, partial [Colletotrichum gloeosporioides Nara gc5]}	{NA}	{NA}	{NA}	{NA}	{NA}	{NA}	{NA}	{NA}	{NA}	{NA}
A00412	{Contig10:180041:181013:+}	{KZL74621.1; 50S ribosomal protein L27, partial [Colletotrichum tofieldiae]}	{NA}	{cfj:CFIO01_05213; }	{NA}	{NA}	{GO:0003735; structural constituent of ribosome; molecular_function GO:0006412; translation; biological_process GO:0005840; ribosome; cellular_component GO:0005622; intracellular; cellular_component}	{NA}	{NA}	{NA}	{NA}	{NA}
A00413	{Contig10:1744969:1745490:-}	{EQB56000.1; hypothetical protein CGLO_04014 [Colletotrichum gloeosporioides Cg-14]}	{NA}	{cfj:CFIO01_08624; }	{NA}	{NA}	{GO:0005515; protein binding; molecular_function}	{NA}	{NA}	{NA}	{NA}	{NA}
A00414	{Contig10:1758123:1760026:+}	{ELA30846.1; protein kinase [Colletotrichum gloeosporioides Nara gc5]}	{NA}	{NA}	{NA}	{NA}	{NA}	{NA}	{NA}	{NA}	{YES}	{NA}
A00415	{Contig10:1760412:1761177:-}	{EQB58910.1; transporter particle component [Colletotrichum gloeosporioides Cg-14]}	{Q9P7N9; Transport protein particle subunit trs31 }	{cfj:CFIO01_00957; K20280 TRAPPC5, TRS31 trafficking protein particle complex subunit 5 -- }	{SPBC1718.05; KOG3315 Transport protein particle (TRAPP) complex subunit U Intracellular trafficking, secretion, and vesicular transport ;}	{NA}	{NA}	{NA}	{NA}	{NA}	{NA}	{NA}
A00416	{Contig10:1761712:1762810:-}	{EQB58911.1; hypothetical protein CGLO_00775 [Colletotrichum gloeosporioides Cg-14]}	{P53860; Phosphatidylinositol transfer protein PDR16 }	{cfj:CFIO01_00958; }	{SPCC23B6.04c_2; KOG1470 Phosphatidylinositol transfer protein PDR16 and related proteins I Lipid transport and metabolism ;}	{NA}	{NA}	{NA}	{NA}	{NA}	{NA}	{NA}
A00417	{Contig10:1765394:1766476:+}	{EQB58912.1; hypothetical protein CGLO_00776 [Colletotrichum gloeosporioides Cg-14]}	{NA}	{cfj:CFIO01_00959; }	{NA}	{NA}	{NA}	{NA}	{NA}	{NA}	{NA}	{NA}
A00418	{Contig10:1769118:1770088:+}	{ELA30849.1; hypothetical protein CGGC5_8901 [Colletotrichum gloeosporioides Nara gc5]}	{NA}	{cfj:CFIO01_00960; }	{NA}	{NA}	{NA}	{NA}	{NA}	{NA}	{NA}	{NA}
A00419	{Contig10:1770217:1772280:-}	{EQB48077.1; hypothetical protein CGLO_12720 [Colletotrichum gloeosporioides Cg-14]}	{NA}	{NA}	{NA}	{NA}	{NA}	{NA}	{NA}	{NA}	{NA}	{NA}
A00420	{Contig10:1776720:1778692:-}	{EQB54405.1; major facilitator superfamily transporter [Colletotrichum gloeosporioides Cg-14]}	{Q6UEH3; Efflux pump aflT }	{cfj:CFIO01_08627; }	{NA}	{gnl|TC-DB|H2E274; 2.A.1.3.65 MFS multidrug transporter OS=Trichoderma harzianum GN=mfs1 PE=2 SV=1}	{GO:0055085; transmembrane transport; biological_process GO:0022857; transmembrane transporter activity; molecular_function GO:0016021; integral to membrane; cellular_component}	{PHI:544; Q9P8L8 BCMFS1 40559 Botrytis cinerea Grey mould Solanum lycopersicum (related: tomato) MFS transporters Gene deletion unaffected pathogenicity}	{Q9P8L8_BOTFU; BCMFS1 AAF64435.2 598 Botryotinia fuckeliana 40559 Unknown 11374155, 12324349 Unknown {ID:PF07690; Description: MFS_1} Various plant families plants Grey mould. Parasite or saprophyte Gray Mould {ID:0016021; Method: IEA:InterPro; Description: C:integral to membrane} {ID:0055085; Method: IEA:InterPro; Description: P:transmembrane transport}}	{NA}	{NA}	{NA}
A00421	{Contig10:1781584:1783965:-}	{EQB54404.1; hypothetical protein CGLO_05772 [Colletotrichum gloeosporioides Cg-14]}	{NA}	{cfj:CFIO01_08628; }	{NA}	{NA}	{GO:0006351; transcription, DNA-dependent; biological_process GO:0008270; zinc ion binding; molecular_function GO:0005634; nucleus; cellular_component GO:0000981; sequence-specific DNA binding RNA polymerase II transcription factor activity; molecular_function GO:0003677; DNA binding; molecular_function GO:0006355; regulation of transcription, DNA-dependent; biological_process}	{PHI:1763; I1RXE8 GzZC078 5518 Fusarium graminearum Fusarium ear blight Triticum (related: wheat) transcription factor Gene deletion unaffected pathogenicity}	{NA}	{NA}	{NA}	{NA}
A00422	{Contig10:1788215:1791544:+}	{ELA30853.1; homoaconitase [Colletotrichum gloeosporioides Nara gc5]}	{Q870W1; Homoaconitase, mitochondrial }	{cfj:CFIO01_08629; K01705 LYS4 homoaconitate hydratase 4.2.1.36 Metabolism; Amino acid metabolism; Lysine biosynthesis [PATH:ko00300]}	{SPAC343.16; KOG0453 Aconitase/homoaconitase (aconitase superfamily) CE Energy production and conversion ; Amino acid transport and metabolism ;}	{NA}	{GO:0008152; NA}	{PHI:362; Q4WUL6 LYSF 746128 Aspergillus fumigatus Aspergillosis Mus musculus (related: house mouse) Homoaconitase Gene deletion; gene complementation loss of pathogenicity}	{C5GXJ3_AJEDR; BDCG_09181 EEQ85912.1 804 Ajellomyces dermatitidis 559297 Unknown Unknown Unknown {ID:PF00330; Description: Aconitase} {ID:PF00694; Description: Aconitase} humans vertebrata cutaneous Blastomyces dermatitidis infection cutaneous Infection {ID:0051539; Method: IEA:InterPro; Description: F:4 iron, 4 sulfur cluster binding} {ID:0004409; Method: IEA:InterPro; Description: F:homoaconita…	{NA}	{NA}	{NA}
A00423	{Contig10:181914:184887:+}	{EQB56348.1; hypothetical protein CGLO_03654 [Colletotrichum gloeosporioides Cg-14]}	{NA}	{NA}	{NA}	{NA}	{NA}	{NA}	{NA}	{NA}	{NA}	{NA}
A00424	{Contig10:1793484:1795012:-}	{EQB53099.1; hypothetical protein CGLO_07220 [Colletotrichum gloeosporioides Cg-14]}	{Q9UT75; tRNA dimethylallyltransferase }	{cfj:CFIO01_08630; K00791 miaA, TRIT1 tRNA dimethylallyltransferase 2.5.1.75 Metabolism; Metabolism of terpenoids and polyketides; Zeatin biosynthesis [PATH:ko00908]}	{SPAC343.15; KOG1384 tRNA delta(2)-isopentenylpyrophosphate transferase J Translation, ribosomal structure and biogenesis ;}	{NA}	{GO:0000160; two-component signal transduction system (phosphorelay); biological_process GO:0004161; dimethylallyltranstransferase activity; molecular_function GO:0016887; ATPase activity; molecular_function GO:0004672; protein kinase activity; molecular_function GO:0008033; tRNA processing; biological_process GO:0003723; RNA binding; molecular_function GO:0003724; RNA helicase activity; molecula…	{PHI:6266; M1W4B7 cptRNA-ipt 5111 Claviceps purpurea Ergot Secale cereale (related: rye) tRNA dimethylallyltransferase Gene deletion: full; gene complementation loss of pathogenicity}	{NA}	{NA}	{NA}	{NA}
A00425	{Contig10:1796006:1797468:+}	{ENH82587.1; protein transport protein sec61 alpha subunit [Colletotrichum orbiculare MAFF 240422]}	{Q870W0; Protein transport protein SEC61 subunit alpha }	{cfj:CFIO01_08631; K10956 SEC61A protein transport protein SEC61 subunit alpha -- Genetic Information Processing; Folding, sorting and degradation; Protein export [PATH:ko03060] Genetic Information Processing; Folding, sorting and degradation; Protein processing in endoplasmic reticulum [PATH:ko04141] Cellular Processes; Transport and catabolism; Phagosome [PATH:ko04145] Human Diseases; Infectiou…	{Hs7019415; KOG1373 Transport protein Sec61, alpha subunit UO Intracellular trafficking, secretion, and vesicular transport ; Posttranslational modification, protein turnover, chaperones ;}	{gnl|TC-DB|G9M9M7; 3.A.5.9.2 Sec61 alpha subunit OS=Penicillium ochrochloron GN=PoSec61 PE=2 SV=1}	{GO:0016020; membrane; cellular_component GO:0015031; protein transport; biological_process}	{NA}	{NA}	{NA}	{NA}	{NA}
A00426	{Contig10:1809040:1814590:+}	{EQB49598.1; ABC transporter [Colletotrichum gloeosporioides Cg-14]}	{P32386; ATP-dependent bile acid permease }	{cfj:CFIO01_08632; }	{YLL048c; KOG0054 Multidrug resistance-associated protein/mitoxantrone resistance protein, ABC superfamily Q Secondary metabolites biosynthesis, transport and catabolism ;}	{gnl|TC-DB|P32386; 3.A.1.208.12 ATP-dependent bile acid permease - Saccharomyces cerevisiae (Baker's yeast).}	{GO:0005525; GTP binding; molecular_function GO:0046872; metal ion binding; molecular_function GO:0007059; chromosome segregation; biological_process GO:0016887; ATPase activity; molecular_function GO:0042626; ATPase activity, coupled to transmembrane movement of substances; molecular_function GO:0006810; transport; biological_process GO:0016021; integral to membrane; cellular_component GO:000016…	{NA}	{NA}	{NA}	{NA}	{NA}
A00427	{Contig10:1820556:1821632:+}	{NA}	{NA}	{NA}	{NA}	{NA}	{NA}	{NA}	{NA}	{NA}	{NA}	{NA}
A00428	{Contig10:1821820:1823046:-}	{KDN63340.1; hypothetical protein CSUB01_10157 [Colletotrichum sublineola]}	{NA}	{NA}	{NA}	{NA}	{GO:0008236; serine-type peptidase activity; molecular_function GO:0004803; transposase activity; molecular_function GO:0004672; protein kinase activity; molecular_function GO:0003677; DNA binding; molecular_function GO:0005524; ATP binding; molecular_function GO:0006313; transposition, DNA-mediated; biological_process GO:0006468; protein phosphorylation; biological_process}	{NA}	{NA}	{NA}	{NA}	{NA}
A00429	{Contig10:1823603:1824877:+}	{ELA30857.1; hypothetical protein CGGC5_8909 [Colletotrichum gloeosporioides Nara gc5]}	{NA}	{cfj:CFIO01_08640; }	{NA}	{NA}	{NA}	{NA}	{NA}	{NA}	{NA}	{NA}
A00430	{Contig10:1825505:1826822:+}	{EQB43891.1; hypothetical protein CGLO_17408 [Colletotrichum gloeosporioides Cg-14]}	{NA}	{cfj:CFIO01_08639; }	{NA}	{NA}	{NA}	{NA}	{NA}	{NA}	{NA}	{NA}
A00431	{Contig10:1838647:1840607:+}	{EQB55414.1; homeobox domain-containing protein [Colletotrichum gloeosporioides Cg-14]}	{NA}	{cfj:CFIO01_08636; }	{NA}	{NA}	{GO:0043565; sequence-specific DNA binding; molecular_function GO:0003677; DNA binding; molecular_function GO:0006355; regulation of transcription, DNA-dependent; biological_process GO:0003700; sequence-specific DNA binding transcription factor activity; molecular_function}	{PHI:1511; I1RXF3 GzHOME009 5518 Fusarium graminearum Fusarium ear blight Triticum (related: wheat) transcription factor Gene deletion reduced virulence}	{NA}	{NA}	{NA}	{NA}
A00432	{Contig10:1845246:1850055:+}	{EQB55413.1; phospholipid-translocating P-type ATPase [Colletotrichum gloeosporioides Cg-14]}	{NA}	{cfj:CFIO01_08635; K01530 E3.6.3.1 phospholipid-translocating ATPase 3.6.3.1 }	{NA}	{NA}	{GO:0046872; metal ion binding; molecular_function GO:0000166; nucleotide binding; molecular_function}	{NA}	{NA}	{NA}	{NA}	{NA}
A00433	{Contig10:1850537:1851221:-}	{EQB55412.1; hypothetical protein CGLO_04664 [Colletotrichum gloeosporioides Cg-14]}	{NA}	{cfj:CFIO01_08634; }	{NA}	{NA}	{NA}	{NA}	{NA}	{NA}	{NA}	{NA}
A00434	{Contig10:185102:186798:-}	{EQB56347.1; NCS1 nucleoside transporter [Colletotrichum gloeosporioides Cg-14]}	{NA}	{cfj:CFIO01_05215; K03457 TC.NCS1 nucleobase:cation symporter-1, NCS1 family -- }	{NA}	{NA}	{GO:0015205; nucleobase transmembrane transporter activity; molecular_function GO:0016020; membrane; cellular_component GO:0015851; nucleobase transport; biological_process}	{NA}	{NA}	{NA}	{NA}	{NA}
A00435	{Contig10:1852213:1856450:+}	{ELA30862.1; cullin binding protein [Colletotrichum gloeosporioides Nara gc5]}	{Q5BAH2; Cullin-associated NEDD8-dissociated protein 1, C-terminal part }	{cfj:CFIO01_08633; K17263 CAND1 cullin-associated NEDD8-dissociated protein 1 -- }	{NA}	{NA}	{GO:0005515; protein binding; molecular_function GO:0030117; membrane coat; cellular_component GO:0006886; intracellular protein transport; biological_process GO:0016192; vesicle-mediated transport; biological_process}	{NA}	{NA}	{NA}	{NA}	{NA}
A00436	{Contig10:1857154:1858272:+}	{EQB54245.1; hypothetical protein CGLO_05946 [Colletotrichum gloeosporioides Cg-14]}	{NA}	{cfj:CFIO01_08641; }	{NA}	{NA}	{GO:0055114; oxidation-reduction process; biological_process GO:0006813; potassium ion transport; biological_process GO:0016491; oxidoreductase activity; molecular_function GO:0008270; zinc ion binding; molecular_function}	{NA}	{NA}	{NA}	{NA}	{NA}
A00437	{Contig10:1858620:1860033:-}	{EQB54246.1; hypothetical protein CGLO_05947 [Colletotrichum gloeosporioides Cg-14]}	{NA}	{cfj:CFIO01_08642; K07297 ADIPOR adiponectin receptor -- Environmental Information Processing; Signal transduction; AMPK signaling pathway [PATH:ko04152] Organismal Systems; Endocrine system; Adipocytokine signaling pathway [PATH:ko04920] Organismal Systems; Aging; Longevity regulating pathway - mammal [PATH:ko04211] Human Diseases; Endocrine and metabolic diseases; Non-alcoholic fatty liver dise…	{NA}	{NA}	{GO:0016021; integral to membrane; cellular_component}	{NA}	{NA}	{NA}	{NA}	{NA}
A00438	{Contig10:1864956:1868357:-}	{EQB44264.1; hypothetical protein CGLO_17007 [Colletotrichum gloeosporioides Cg-14]}	{NA}	{NA}	{NA}	{NA}	{NA}	{NA}	{NA}	{NA}	{NA}	{NA}
A00439	{Contig10:1871167:1873146:+}	{EQB57221.1; hypothetical protein CGLO_02678 [Colletotrichum gloeosporioides Cg-14]}	{NA}	{cfj:CFIO01_08643; }	{NA}	{NA}	{NA}	{NA}	{NA}	{NA}	{NA}	{NA}
A00440	{Contig10:1875487:1878546:-}	{ELA27190.1; chromosome segregation protein [Colletotrichum gloeosporioides Nara gc5]}	{NA}	{cfj:CFIO01_10526; K18423 CSE1, CAS, XPO2 exportin-2 (importin alpha re-exporter) -- }	{NA}	{NA}	{GO:0000221; vacuolar proton-transporting V-type ATPase, V1 domain; cellular_component GO:0006355; regulation of transcription, DNA-dependent; biological_process GO:0006886; intracellular protein transport; biological_process GO:0008536; Ran GTPase binding; molecular_function GO:0046961; proton-transporting ATPase activity, rotational mechanism; molecular_function GO:0015991; ATP hydrolysis coupl…	{NA}	{NA}	{NA}	{NA}	{NA}
A00441	{Contig10:1880350:1885212:+}	{ELA27191.1; GTPase activating protein [Colletotrichum gloeosporioides Nara gc5]}	{NA}	{cfj:CFIO01_10527; }	{NA}	{NA}	{GO:0035023; regulation of Rho protein signal transduction; biological_process GO:0005089; Rho guanyl-nucleotide exchange factor activity; molecular_function GO:0043547; positive regulation of GTPase activity; biological_process GO:0051056; regulation of small GTPase mediated signal transduction; biological_process GO:0005096; GTPase activator activity; molecular_function}	{NA}	{NA}	{NA}	{NA}	{NA}
A00442	{Contig10:1892215:1893930:-}	{ENH82571.1; glycoside hydrolase family 3 [Colletotrichum orbiculare MAFF 240422]}	{NA}	{cfj:CFIO01_10528; }	{NA}	{NA}	{GO:0008080; N-acetyltransferase activity; molecular_function}	{NA}	{NA}	{NA}	{NA}	{NA}
A00443	{Contig10:1898451:1900941:+}	{EQB56695.1; hypothetical protein CGLO_03279 [Colletotrichum gloeosporioides Cg-14]}	{NA}	{cfj:CFIO01_10529; K11501 CENPI centromere protein I -- }	{NA}	{NA}	{GO:0034508; centromere complex assembly; biological_process GO:0000776; kinetochore; cellular_component}	{NA}	{NA}	{NA}	{NA}	{NA}
A00444	{Contig10:1901456:1902295:-}	{ELA27193.1; ABC transporter [Colletotrichum gloeosporioides Nara gc5]}	{Q7Z991; ABC transporter domain-containing protein C20G4.01 }	{cfj:CFIO01_10530; K12608 CAF16 CCR4-NOT complex subunit CAF16 -- Genetic Information Processing; Folding, sorting and degradation; RNA degradation [PATH:ko03018]}	{SPAC20G4.01; KOG2355 Predicted ABC-type transport, ATPase component/CCR4 associated factor RK General function prediction only ; Transcription ;}	{NA}	{GO:0005524; ATP binding; molecular_function GO:0006614; SRP-dependent cotranslational protein targeting to membrane; biological_process GO:0003924; GTPase activity; molecular_function GO:0016887; ATPase activity; molecular_function GO:0006576; cellular biogenic amine metabolic process; biological_process GO:0005525; GTP binding; molecular_function}	{NA}	{NA}	{NA}	{NA}	{NA}
A00445	{Contig10:17067:18061:+}	{EQB52862.1; cytochrome P450 [Colletotrichum gloeosporioides Cg-14]}	{NA}	{NA}	{NA}	{NA}	{GO:0016705; oxidoreductase activity, acting on paired donors, with incorporation or reduction of molecular oxygen; molecular_function GO:0055114; oxidation-reduction process; biological_process GO:0020037; heme binding; molecular_function GO:0005506; iron ion binding; molecular_function}	{NA}	{NA}	{CH063_07047T0; cytochrome P450 [Colletotrichum higginsianum]}	{NA}	{NA}
A00446	{Contig10:187724:188915:+}	{EQB56346.1; hypothetical protein CGLO_03652 [Colletotrichum gloeosporioides Cg-14]}	{NA}	{cfj:CFIO01_05216; }	{NA}	{NA}	{GO:0055114; oxidation-reduction process; biological_process GO:0016706; oxidoreductase activity, acting on paired donors, with incorporation or reduction of molecular oxygen, 2-oxoglutarate as one donor, and incorporation of one atom each of oxygen into both donors; molecular_function GO:0016491; oxidoreductase activity; molecular_function}	{NA}	{NA}	{NA}	{NA}	{NA}
A00447	{Contig10:1902842:1904590:+}	{KZL81611.1; dna polymerase delta subunit 2 [Colletotrichum incanum]}	{NA}	{cfj:CFIO01_10531; K02328 POLD2 DNA polymerase delta subunit 2 -- Metabolism; Nucleotide metabolism; Purine metabolism [PATH:ko00230] Metabolism; Nucleotide metabolism; Pyrimidine metabolism [PATH:ko00240] Genetic Information Processing; Replication and repair; DNA replication [PATH:ko03030] Genetic Information Processing; Replication and repair; Base excision repair [PATH:ko03410] Genetic Inform…	{NA}	{NA}	{GO:0043043; peptide biosynthetic process; biological_process GO:0006260; DNA replication; biological_process GO:0003887; DNA-directed DNA polymerase activity; molecular_function GO:0003677; DNA binding; molecular_function GO:0005737; cytoplasm; cellular_component}	{NA}	{NA}	{NA}	{NA}	{NA}
A00448	{Contig10:1904943:1906529:-}	{EQB58887.1; hypothetical protein CGLO_00816 [Colletotrichum gloeosporioides Cg-14]}	{NA}	{cfj:CFIO01_10532; }	{NA}	{NA}	{GO:0005525; GTP binding; molecular_function GO:0005785; signal recognition particle receptor complex; cellular_component GO:0003924; GTPase activity; molecular_function GO:0005047; signal recognition particle binding; molecular_function GO:0006184; GTP catabolic process; biological_process GO:0006886; intracellular protein transport; biological_process}	{NA}	{NA}	{NA}	{NA}	{NA}
A00449	{Contig10:1908337:1909422:+}	{EQB58886.1; hypothetical protein CGLO_00815 [Colletotrichum gloeosporioides Cg-14]}	{Q0VCW4; L-serine dehydratase/L-threonine deaminase }	{cfj:CFIO01_10533; K17989 SDS, SDH, CHA1 L-serine/L-threonine ammonia-lyase 4.3.1.17 4.3.1.19 Metabolism; Amino acid metabolism; Glycine, serine and threonine metabolism [PATH:ko00260] Metabolism; Amino acid metabolism; Cysteine and methionine metabolism [PATH:ko00270] Metabolism; Amino acid metabolism; Valine, leucine and isoleucine biosynthesis [PATH:ko00290]}	{Hs19923959; KOG1250 Threonine/serine dehydratases E Amino acid transport and metabolism ;}	{NA}	{GO:0009058; biosynthetic process; biological_process GO:0030170; pyridoxal phosphate binding; molecular_function}	{NA}	{NA}	{NA}	{NA}	{NA}
A00450	{Contig10:1909564:1913343:-}	{EQB58885.1; hypothetical protein CGLO_00814 [Colletotrichum gloeosporioides Cg-14]}	{Q9C2H9; Probable methionine--tRNA ligase, mitochondrial }	{cfj:CFIO01_10534; K01874 MARS, metG methionyl-tRNA synthetase 6.1.1.10 Metabolism; Metabolism of other amino acids; Selenocompound metabolism [PATH:ko00450] Genetic Information Processing; Translation; Aminoacyl-tRNA biosynthesis [PATH:ko00970]}	{SPAC27E2.06c; KOG0436 Methionyl-tRNA synthetase J Translation, ribosomal structure and biogenesis ;}	{NA}	{GO:0006418; tRNA aminoacylation for protein translation; biological_process GO:0000166; nucleotide binding; molecular_function GO:0016747; transferase activity, transferring acyl groups other than amino-acyl groups; molecular_function GO:0004812; aminoacyl-tRNA ligase activity; molecular_function GO:0008080; N-acetyltransferase activity; molecular_function GO:0005524; ATP binding; molecular_func…	{NA}	{NA}	{NA}	{NA}	{NA}
A00451	{Contig10:1913757:1914248:+}	{EQB58884.1; nuclear transport factor 2 domain-containing protein [Colletotrichum gloeosporioides Cg-14]}	{NA}	{cfj:CFIO01_10535; K14285 NXT1_2, P15 NTF2-related export protein 1/2 -- Genetic Information Processing; Translation; RNA transport [PATH:ko03013] Genetic Information Processing; Translation; mRNA surveillance pathway [PATH:ko03015] Genetic Information Processing; Translation; Ribosome biogenesis in eukaryotes [PATH:ko03008] Human Diseases; Infectious diseases; Influenza A [PATH:ko05164]}	{NA}	{NA}	{GO:0005622; intracellular; cellular_component GO:0006810; transport; biological_process GO:0019028; viral capsid; cellular_component}	{NA}	{NA}	{NA}	{NA}	{NA}
A00452	{Contig10:1914549:1916394:-}	{ELA27201.1; farnesyltransferase alpha subunit ram2 [Colletotrichum gloeosporioides Nara gc5]}	{NA}	{tre:TRIREDRAFT_22093; K05955 FNTA protein farnesyltransferase/geranylgeranyltransferase type-1 subunit alpha 2.5.1.58 2.5.1.59 Metabolism; Metabolism of terpenoids and polyketides; Terpenoid backbone biosynthesis [PATH:ko00900]}	{NA}	{NA}	{GO:0008318; protein prenyltransferase activity; molecular_function GO:0018342; protein prenylation; biological_process}	{NA}	{NA}	{NA}	{NA}	{NA}
A00453	{Contig10:1916819:1918377:-}	{EQB58882.1; mevalonate kinase [Colletotrichum gloeosporioides Cg-14]}	{P07277; Mevalonate kinase }	{cfj:CFIO01_10538; K00869 E2.7.1.36, MVK, mvaK1 mevalonate kinase 2.7.1.36 Metabolism; Metabolism of terpenoids and polyketides; Terpenoid backbone biosynthesis [PATH:ko00900] Cellular Processes; Transport and catabolism; Peroxisome [PATH:ko04146]}	{YMR208w; KOG1511 Mevalonate kinase MVK/ERG12 I Lipid transport and metabolism ;}	{NA}	{GO:0005524; ATP binding; molecular_function}	{PHI:2542; Q4WP25 ERG12 746128 Aspergillus fumigatus Invasive pulmonary aspergillosis Lethal pathogen phenotype Mavalonate kinase Altered gene expression / gene regulation lethal}	{Q4WP25_ASPFU; AFUA_4G07780 EAL90009.1 538 Neosartorya fumigata 330879 SIMILARITY: Belongs to the GHMP kinase family. 16372009 XP_752047.1, XM_746954.1 {ID:PF08544; Description: GHMP_kinases_C} {ID:PF00288; Description: GHMP_kinases_C} humans vertebrata infection Infection {ID:0005737; Method: IEA:InterPro; Description: C:cytoplasm} {ID:0005524; Method: IEA:UniProtKB-KW; Description: F:ATP bindin…	{NA}	{NA}	{NA}
A00454	{Contig10:1922499:1923317:+}	{EQB58881.1; hypothetical protein CGLO_00810 [Colletotrichum gloeosporioides Cg-14]}	{NA}	{cfj:CFIO01_10539; }	{NA}	{NA}	{NA}	{NA}	{NA}	{NA}	{NA}	{NA}
A00455	{Contig10:1923896:1924518:-}	{ELA27204.1; 60s ribosomal protein l38 [Colletotrichum gloeosporioides Cg-14|Colletotrichum gloeosporioides Nara gc5]}	{Q9C2B9; 60S ribosomal protein L38 }	{cfj:CFIO01_10540; K02923 RP-L38e, RPL38 large subunit ribosomal protein L38e -- Genetic Information Processing; Translation; Ribosome [PATH:ko03010]}	{SPBC577.02; KOG3499 60S ribosomal protein L38 J Translation, ribosomal structure and biogenesis ;}	{NA}	{GO:0005783; endoplasmic reticulum; cellular_component GO:0005622; intracellular; cellular_component GO:0006457; protein folding; biological_process GO:0005840; ribosome; cellular_component GO:0051082; unfolded protein binding; molecular_function GO:0036094; NA GO:0006412; translation; biological_process GO:0005509; calcium ion binding; molecular_function GO:0003735; structural constituent of rib…	{NA}	{NA}	{NA}	{NA}	{NA}
A00456	{Contig10:1925067:1925485:+}	{EQB58879.1; hypothetical protein CGLO_00808 [Colletotrichum gloeosporioides Cg-14]}	{NA}	{cfj:CFIO01_10541; }	{NA}	{NA}	{NA}	{NA}	{NA}	{NA}	{NA}	{NA}
A00457	{Contig10:190084:193565:-}	{ELA36054.1; pectin lyase [Colletotrichum gloeosporioides Nara gc5]}	{Q0CFF7; Probable pectin lyase F-1 }	{cfj:CFIO01_03438; K01732 E4.2.2.10 pectin lyase 4.2.2.10 }	{NA}	{NA}	{NA}	{PHI:3226; T2C7K6 pnl1 36651 Penicillium digitatum Green mould rot Citrus sinensis (related: sweet orange) pectin lyase Gene deletion: full reduced virulence}	{NA}	{NA}	{YES}	{CEI67769.1_; PL1_4 pectate lyase (EC 4.2.2.2); exo-pectate lyase (EC 4.2.2.9); pectin lyase (EC 4.2.2.13). -}
A00458	{Contig10:1925700:1927114:-}	{ELA27205.1; prenyl protease [Colletotrichum gloeosporioides Cg-14|Colletotrichum gloeosporioides Nara gc5]}	{P47154; CAAX prenyl protease 1 }	{cfj:CFIO01_10542; K06013 STE24 STE24 endopeptidase 3.4.24.84 Metabolism; Metabolism of terpenoids and polyketides; Terpenoid backbone biosynthesis [PATH:ko00900]}	{YJR117w; KOG2719 Metalloprotease R General function prediction only ;}	{gnl|TC-DB|P47154; 9.B.1.1.3 CAAX prenyl protease 1 OS=Saccharomyces cerevisiae (strain ATCC 204508 / S288c) GN=STE24 PE=1 SV=1}	{GO:0006508; proteolysis; biological_process GO:0004222; metalloendopeptidase activity; molecular_function GO:0016020; membrane; cellular_component}	{PHI:807; G4MNG8 MGG_06951 318829 Magnaporthe oryzae Rice blast Oryza sativa (related: rice) Hypothetical protein Gene disruption reduced virulence}	{A4R1F0_MAGO7; MGG_06951 EDJ98115.1 514 Magnaporthe oryzae 242507 Unknown 15846337 XP_370454.1, XM_370454.1 {ID:PF01435; Description: Peptidase_M48} Poaceae, especially important on Oryzae herb Rice blast Rice Blast {ID:0016020; Method: IEA:InterPro; Description: C:membrane} {ID:0004222; Method: IEA:InterPro; Description: F:metalloendopeptidase activity} {ID:0006508; Method: IEA:InterPro; Descrip…	{NA}	{NA}	{NA}
A00459	{Contig10:1927434:1928028:+}	{ELA27206.1; ribosomal protein l34 [Colletotrichum gloeosporioides Nara gc5]}	{NA}	{cfj:CFIO01_10543; K02914 RP-L34, MRPL34, rpmH large subunit ribosomal protein L34 -- Genetic Information Processing; Translation; Ribosome [PATH:ko03010]}	{NA}	{NA}	{GO:0005622; intracellular; cellular_component GO:0005840; ribosome; cellular_component GO:0006412; translation; biological_process GO:0003735; structural constituent of ribosome; molecular_function}	{NA}	{NA}	{NA}	{NA}	{NA}
A00460	{Contig10:1929459:1930705:+}	{ELA27207.1; hypothetical protein CGGC5_11926 [Colletotrichum gloeosporioides Nara gc5]}	{NA}	{tmn:UCRPA7_3995; }	{NA}	{NA}	{GO:0005634; nucleus; cellular_component GO:0003682; chromatin binding; molecular_function GO:0006355; regulation of transcription, DNA-dependent; biological_process GO:0000775; chromosome, centromeric region; cellular_component GO:0000398; nuclear mRNA splicing, via spliceosome; biological_process GO:0005681; spliceosomal complex; cellular_component GO:0003677; DNA binding; molecular_function}	{NA}	{NA}	{NA}	{NA}	{NA}
A00461	{Contig10:1930858:1933705:-}	{EQB58874.1; hypothetical protein CGLO_00803 [Colletotrichum gloeosporioides Cg-14]}	{B0Y7Q8; Probable beta-glucosidase F }	{cfj:CFIO01_10545; }	{NA}	{NA}	{GO:0004553; hydrolase activity, hydrolyzing O-glycosyl compounds; molecular_function GO:0005975; carbohydrate metabolic process; biological_process}	{NA}	{NA}	{NA}	{YES}	{AKD01707.1_; GH3 尾-glucosidase (EC 3.2.1.21); xylan 1,4-尾-xylosidase (EC 3.2.1.37); 尾-glucosylceramidase (EC 3.2.1.45); 尾-N-acetylhexosaminidase (EC 3.2.1.52); 伪-L-arabinofuranosidase (EC 3.2.1.55); glucan 1,3-尾-glucosidase (EC 3.2.1.58); glucan 1,4-尾-glucosidase (EC 3.2.1.74); isoprimeverose-producing oligoxyloglucan hydrolase (EC 3.2.1.120); coniferin 尾-glucosidase (EC 3.2.1.126); exo-1,3-1,4-…
A00462	{Contig10:1937851:1938989:+}	{EQB58873.1; lipase [Colletotrichum gloeosporioides Cg-14]}	{O59952; Lipase }	{cfj:CFIO01_10546; }	{NA}	{NA}	{GO:0006629; lipid metabolic process; biological_process GO:0006505; GPI anchor metabolic process; biological_process GO:0004806; triglyceride lipase activity; molecular_function GO:0006886; intracellular protein transport; biological_process GO:0016788; hydrolase activity, acting on ester bonds; molecular_function GO:0016042; lipid catabolic process; biological_process}	{PHI:432; Q6WER3 FGL1 5518 Fusarium graminearum Fusarium ear blight Triticum (related: wheat) Secreted Lipase Gene disruption reduced virulence}	{Q6WER3_GIBZA; FGL1 AAQ23181.1 351 Gibberella zeae 5518 Unknown 21203917 Unknown {ID:PF01764; Description: Lipase_3} Principal hosts: Poaceae, including Zea mays (corn), Triticum aestivum (wheat), and Oryza sativa (rice). Additional hosts: various plant families herb Seedling blight, pre- and post-emergence blight, root and foot rot, brown rot, culm decay, head or kernel blight (scab or ear scab)…	{NA}	{YES}	{NA}
A00463	{Contig10:1939979:1943315:-}	{KZL81606.1; dna repair protein rad16, partial [Colletotrichum incanum]}	{P31244; DNA repair protein RAD16 }	{cfj:CFIO01_10547; K15083 RAD16 DNA repair protein RAD16 -- }	{YBR114w; KOG1002 Nucleotide excision repair protein RAD16 L Replication, recombination and repair ;}	{NA}	{GO:0005524; ATP binding; molecular_function GO:0003677; DNA binding; molecular_function GO:0003676; nucleic acid binding; molecular_function GO:0008270; zinc ion binding; molecular_function GO:0004386; helicase activity; molecular_function GO:0016787; hydrolase activity; molecular_function GO:0046872; metal ion binding; molecular_function GO:0005515; protein binding; molecular_function}	{NA}	{NA}	{NA}	{NA}	{NA}
A00464	{Contig10:1944950:1946985:+}	{ELA27210.1; DNA repair protein [Colletotrichum gloeosporioides Nara gc5]}	{NA}	{cfj:CFIO01_10548; K15082 RAD7 DNA repair protein RAD7 -- }	{NA}	{NA}	{GO:0006367; transcription initiation from RNA polymerase II promoter; biological_process GO:0046872; metal ion binding; molecular_function GO:0005672; transcription factor TFIIA complex; cellular_component}	{PHI:890; G4MPA8 MGG_07015 318829 Magnaporthe oryzae Rice blast Oryza sativa (related: rice) Hypothetical protein Gene disruption reduced virulence}	{A4R178_MAGO7; MGG_07015 EDJ98043.1 610 Magnaporthe oryzae 242507 Unknown 15846337 XP_370518.1, XM_370518.1 {ID:Pfam-B_7116; Description: PB007116} {ID:Pfam-B_1679; Description: PB001679} {ID:Pfam-B_6999; Description: PB006999} {ID:Pfam-B_7600; Description: PB007600} Poaceae, especially important on Oryzae herb Rice blast Rice Blast }	{NA}	{NA}	{NA}
A00465	{Contig10:1947906:1949595:+}	{EQB50668.1; hypothetical protein CGLO_09869 [Colletotrichum gloeosporioides Cg-14]}	{Q4IA62; Palmitoyltransferase PFA3 }	{cfj:CFIO01_10549; K20028 ZDHHC2_15_20 palmitoyltransferase ZDHHC2/15/20 2.3.1.225 }	{NA}	{NA}	{GO:0008270; zinc ion binding; molecular_function GO:0016020; membrane; cellular_component}	{PHI:1674; Q4IA62 GzDHHC002 5518 Fusarium graminearum Fusarium ear blight Triticum (related: wheat) transcription factor Gene deletion unaffected pathogenicity}	{NA}	{NA}	{NA}	{NA}
A00466	{Contig10:1950129:1953392:-}	{EQB50669.1; peptidase M16 inactive domain-containing protein [Colletotrichum gloeosporioides Cg-14]}	{NA}	{cfj:CFIO01_13647; }	{NA}	{NA}	{GO:0006260; DNA replication; biological_process GO:0043140; ATP-dependent 3'-5' DNA helicase activity; molecular_function GO:0006281; DNA repair; biological_process GO:0006508; proteolysis; biological_process}	{NA}	{NA}	{NA}	{NA}	{NA}
A00467	{Contig10:1955043:1958059:+}	{ELA27213.1; centromere kinetochore protein [Colletotrichum gloeosporioides Nara gc5]}	{NA}	{cfj:CFIO01_13648; K11578 ZW10, DSL1 protein transport protein DSL1/ZW10 -- }	{NA}	{NA}	{GO:0016020; membrane; cellular_component GO:0055085; transmembrane transport; biological_process GO:0000775; chromosome, centromeric region; cellular_component GO:0046873; metal ion transmembrane transporter activity; molecular_function GO:0005634; nucleus; cellular_component GO:0032040; small-subunit processome; cellular_component GO:0030001; metal ion transport; biological_process GO:0007067; …	{PHI:873; G4MRV1 MGG_02443 318829 Magnaporthe oryzae Rice blast Oryza sativa (related: rice) Hypothetical protein Gene disruption reduced virulence}	{A4R2T0_MAGO7; MGG_02443 EDJ98595.1 774 Magnaporthe oryzae 242507 Unknown 15846337 XP_365741.2, XM_365741.2 {ID:PF06248; Description: Zw10} Poaceae, especially important on Oryzae herb Rice blast Rice Blast {ID:0000775; Method: IEA:InterPro; Description: C:chromosome, centromeric region} {ID:0005634; Method: IEA:InterPro; Description: C:nucleus} {ID:0007067; Method: IEA:InterPro; Description: P:m…	{NA}	{NA}	{NA}
A00468	{Contig10:195508:197077:+}	{EQB56343.1; hypothetical protein CGLO_03649 [Colletotrichum gloeosporioides Cg-14]}	{NA}	{cfj:CFIO01_05220; K05302 SETD6 N-lysine methyltransferase SETD6 2.1.1.- }	{NA}	{NA}	{GO:0005515; protein binding; molecular_function}	{NA}	{NA}	{NA}	{NA}	{NA}
A00469	{Contig10:1963488:1966682:-}	{ELA27214.1; 1-phosphatidylinositol-bisphosphate phosphodiesterase [Colletotrichum gloeosporioides Nara gc5]}	{NA}	{cfj:CFIO01_12970; K05857 PLCD phosphatidylinositol phospholipase C, delta 3.1.4.11 Metabolism; Carbohydrate metabolism; Inositol phosphate metabolism [PATH:ko00562] Environmental Information Processing; Signal transduction; Calcium signaling pathway [PATH:ko04020] Environmental Information Processing; Signal transduction; Phosphatidylinositol signaling system [PATH:ko04070] Organismal Systems; E…	{NA}	{NA}	{GO:0006629; lipid metabolic process; biological_process GO:0005509; calcium ion binding; molecular_function GO:0004435; phosphatidylinositol phospholipase C activity; molecular_function GO:0035556; intracellular signal transduction; biological_process GO:0005515; protein binding; molecular_function GO:0007165; signal transduction; biological_process}	{PHI:6719; I1RPD3 FgPLC1 5518 Fusarium graminearum Fusarium head blight Triticum aestivum (related: bread wheat) Phospholipid hydrolase Gene disruption; gene complementation reduced virulence}	{P78585_BOTFU; BCPLC1 AAB39564.1 994 Botryotinia fuckeliana 40559 SIMILARITY: Contains 1 C2 domain.; SIMILARITY: Contains 1 PH domain.; SIMILARITY: Contains 1 PI-PLC X-box domain.; SIMILARITY: Contains 1 PI-PLC Y-box domain. 9163731 Unknown {ID:PF00168; Description: C2} {ID:PF00388; Description: C2} {ID:PF00387; Description: PI-PLC-X} Various plant families plants Grey mould. Parasite or saprophy…	{NA}	{NA}	{NA}
A00470	{Contig10:2000110:2001252:-}	{EQB54596.1; hypothetical protein CGLO_05546 [Colletotrichum gloeosporioides Cg-14]}	{NA}	{NA}	{NA}	{NA}	{NA}	{NA}	{NA}	{NA}	{NA}	{NA}
A00471	{Contig10:2002765:2004807:+}	{EQB54595.1; hypothetical protein CGLO_05545 [Colletotrichum gloeosporioides Cg-14]}	{NA}	{cfj:CFIO01_06985; K08900 BCS1 mitochondrial chaperone BCS1 -- }	{NA}	{NA}	{GO:0009378; four-way junction helicase activity; molecular_function GO:0006310; DNA recombination; biological_process GO:0016887; ATPase activity; molecular_function GO:0006281; DNA repair; biological_process GO:0005524; ATP binding; molecular_function}	{NA}	{NA}	{NA}	{NA}	{NA}
A00472	{Contig10:2005133:2007290:-}	{EQB54594.1; hypothetical protein CGLO_05544 [Colletotrichum gloeosporioides Cg-14]}	{NA}	{cfj:CFIO01_06986; K15202 GTF3C5, TFC1 general transcription factor 3C polypeptide 5 (transcription factor C subunit 1) -- }	{NA}	{NA}	{NA}	{NA}	{NA}	{NA}	{NA}	{NA}
A00473	{Contig10:2010378:2012850:+}	{ELA24475.1; serine threonine protein phosphatase 2a [Colletotrichum gloeosporioides Nara gc5]}	{Q14738; Serine/threonine-protein phosphatase 2A 56 kDa regulatory subunit delta isoform }	{cfj:CFIO01_06987; K11584 PPP2R5 serine/threonine-protein phosphatase 2A regulatory subunit B' -- Genetic Information Processing; Translation; mRNA surveillance pathway [PATH:ko03015] Environmental Information Processing; Signal transduction; Sphingolipid signaling pathway [PATH:ko04071] Environmental Information Processing; Signal transduction; PI3K-Akt signaling pathway [PATH:ko04151] Environme…	{Hs5453954; KOG2085 Serine/threonine protein phosphatase 2A, regulatory subunit T Signal transduction mechanisms ;}	{NA}	{GO:0008601; protein phosphatase type 2A regulator activity; molecular_function GO:0007165; signal transduction; biological_process GO:0000159; protein phosphatase type 2A complex; cellular_component}	{PHI:2916; W7M5P0 Ppr2 117187 Fusarium verticillioides Maize ear rot Zea mays (related: maize) Protein phosphatase 2A regulatory subunit Gene deletion: full; gene complementation unaffected pathogenicity}	{NA}	{NA}	{NA}	{NA}
A00474	{Contig10:2013538:2015498:-}	{EQB46876.1; hypothetical protein CGLO_14041 [Colletotrichum gloeosporioides Cg-14]}	{NA}	{cfj:CFIO01_06988; }	{NA}	{NA}	{NA}	{NA}	{NA}	{NA}	{NA}	{NA}
A00475	{Contig10:2016262:2016822:-}	{EQB46877.1; hypothetical protein CGLO_14042 [Colletotrichum gloeosporioides Cg-14]}	{NA}	{cfj:CFIO01_06989; }	{NA}	{NA}	{NA}	{NA}	{NA}	{NA}	{NA}	{NA}
A00476	{Contig10:2018769:2022523:+}	{EQB46878.1; endonuclease/Exonuclease/phosphatase [Colletotrichum gloeosporioides Cg-14]}	{NA}	{cfj:CFIO01_06991; }	{NA}	{NA}	{NA}	{NA}	{NA}	{NA}	{NA}	{NA}
A00477	{Contig10:2023670:2025043:-}	{KZL81932.1; ornithine decarboxylase [Colletotrichum incanum]}	{P27121; Ornithine decarboxylase }	{cfj:CFIO01_06992; K01581 E4.1.1.17, ODC1, speC, speF ornithine decarboxylase 4.1.1.17 Metabolism; Amino acid metabolism; Arginine and proline metabolism [PATH:ko00330] Metabolism; Metabolism of other amino acids; Glutathione metabolism [PATH:ko00480]}	{SPAC144.04c; KOG0622 Ornithine decarboxylase E Amino acid transport and metabolism ;}	{NA}	{GO:0016755; transferase activity, transferring amino-acyl groups; molecular_function GO:0003824; NA}	{PHI:177; Q9UVG2 ODC 13684 Parastagonospora nodorum Glume blotch Triticum (related: wheat) Ornithine decarboxylase Gene deletion; gene complementation reduced virulence}	{Q9UVG2_PHAND; ODC1 CAB56523.1 445 Phaeosphaeria nodorum 13684 CATALYTIC ACTIVITY: L-ornithine = putrescine + CO(2).; COFACTOR: Pyridoxal phosphate (By similarity).; PATHWAY: Amine and polyamine biosynthesis; putrescine biosynthesis via L-ornithine pathway; putrescine from L-ornithine: step 1/1.; SIMILARITY: Belongs to the Orn/Lys/Arg decarboxylase class-II family. 10799502 Unknown {ID:PF02784; D…	{NA}	{NA}	{NA}
A00478	{Contig10:2028847:2031912:-}	{EQB55354.1; hypothetical protein CGLO_04711 [Colletotrichum gloeosporioides Cg-14]}	{Q4IA56; Mitochondrial presequence protease }	{cfj:CFIO01_06993; K06972 PITRM1, PreP, CYM1 presequence protease 3.4.24.- }	{YDR430c; KOG2019 Metalloendoprotease HMP1 (insulinase superfamily) RO General function prediction only ; Posttranslational modification, protein turnover, chaperones ;}	{NA}	{GO:0006508; proteolysis; biological_process}	{NA}	{NA}	{NA}	{NA}	{NA}
A00479	{Contig10:197228:199201:-}	{EQB56342.1; hypothetical protein CGLO_03648 [Colletotrichum gloeosporioides Cg-14]}	{NA}	{cfj:CFIO01_01267; }	{NA}	{NA}	{GO:0016884; carbon-nitrogen ligase activity, with glutamine as amido-N-donor; molecular_function}	{NA}	{NA}	{NA}	{NA}	{NA}
A00480	{Contig10:2033423:2035176:-}	{EQB55355.1; hypothetical protein CGLO_04712 [Colletotrichum gloeosporioides Cg-14]}	{NA}	{cfj:CFIO01_06994; }	{NA}	{NA}	{GO:0019905; syntaxin binding; molecular_function}	{NA}	{NA}	{NA}	{NA}	{NA}
A00481	{Contig10:2035931:2037241:+}	{ELA26499.1; hypothetical protein CGGC5_12535 [Colletotrichum gloeosporioides Nara gc5]}	{NA}	{cfj:CFIO01_06995; }	{NA}	{NA}	{NA}	{NA}	{NA}	{NA}	{NA}	{NA}
A00482	{Contig10:2042706:2043761:+}	{ELA26500.1; 2-nitropropane dioxygenase [Colletotrichum gloeosporioides Cg-14|Colletotrichum gloeosporioides Nara gc5]}	{NA}	{tmn:UCRPA7_6967; }	{NA}	{NA}	{GO:0003824; NA GO:0055114; oxidation-reduction process; biological_process GO:0016491; oxidoreductase activity; molecular_function GO:0018580; nitronate monooxygenase activity; molecular_function}	{NA}	{NA}	{NA}	{NA}	{NA}
A00483	{Contig10:2043907:2044659:-}	{ELA26501.1; hypothetical protein CGGC5_12537 [Colletotrichum gloeosporioides Nara gc5]}	{NA}	{cfj:CFIO01_06996; }	{NA}	{NA}	{NA}	{NA}	{NA}	{NA}	{NA}	{NA}
A00484	{Contig10:2047351:2051172:+}	{KZL76760.1; DNA polymerase subunit alpha B [Colletotrichum tofieldiae]}	{NA}	{vda:VDAG_09232; K02321 POLA2 DNA polymerase alpha subunit B -- Metabolism; Nucleotide metabolism; Purine metabolism [PATH:ko00230] Metabolism; Nucleotide metabolism; Pyrimidine metabolism [PATH:ko00240] Genetic Information Processing; Replication and repair; DNA replication [PATH:ko03030]}	{NA}	{NA}	{GO:0046872; metal ion binding; molecular_function GO:0003887; DNA-directed DNA polymerase activity; molecular_function GO:0003677; DNA binding; molecular_function GO:0006260; DNA replication; biological_process}	{NA}	{NA}	{NA}	{NA}	{NA}
A00485	{Contig10:2051300:2052772:-}	{ELA26504.1; microfibril-associated protein [Colletotrichum gloeosporioides Nara gc5]}	{NA}	{cfj:CFIO01_06999; K13110 MFAP1 microfibrillar-associated protein 1 -- }	{NA}	{NA}	{GO:0004803; transposase activity; molecular_function GO:0003677; DNA binding; molecular_function GO:0006313; transposition, DNA-mediated; biological_process}	{NA}	{NA}	{NA}	{NA}	{NA}
A00486	{Contig10:2053238:2053848:-}	{ELA26505.1; hypothetical protein CGGC5_12541 [Colletotrichum gloeosporioides Nara gc5]}	{NA}	{cfj:CFIO01_07000; }	{NA}	{NA}	{GO:0015078; hydrogen ion transmembrane transporter activity; molecular_function GO:0015991; ATP hydrolysis coupled proton transport; biological_process GO:0033179; proton-transporting V-type ATPase, V0 domain; cellular_component}	{NA}	{NA}	{NA}	{NA}	{NA}
A00487	{Contig10:2054381:2056576:+}	{ELA26506.1; ubiquitin hydrolase [Colletotrichum gloeosporioides Nara gc5]}	{NA}	{cfj:CFIO01_07001; K11870 UBP1 ubiquitin carboxyl-terminal hydrolase 1 3.4.19.12 }	{NA}	{NA}	{GO:0004221; ubiquitin thiolesterase activity; molecular_function GO:0006511; ubiquitin-dependent protein catabolic process; biological_process GO:0005515; protein binding; molecular_function}	{NA}	{NA}	{NA}	{NA}	{NA}
A00488	{Contig10:2056783:2057559:-}	{EQB55364.1; hypothetical protein CGLO_04721 [Colletotrichum gloeosporioides Cg-14]}	{NA}	{plj:VFPFJ_08814; }	{NA}	{NA}	{NA}	{NA}	{NA}	{NA}	{NA}	{NA}
A00489	{Contig10:2058177:2059587:-}	{ELA26508.1; duf250 domain membrane protein [Colletotrichum gloeosporioides Cg-14|Colletotrichum gloeosporioides Nara gc5]}	{NA}	{cfj:CFIO01_07003; }	{NA}	{gnl|TC-DB|C5I6M0; 2.A.7.9.21 UDP-galf transporter OS=Neosartorya fumigata GN=glfB PE=2 SV=1}	{GO:0016020; membrane; cellular_component GO:0055085; transmembrane transport; biological_process}	{NA}	{NA}	{NA}	{NA}	{NA}
A00490	{Contig10:202189:204060:+}	{EQB56341.1; flavin containing amine oxidoreductase [Colletotrichum gloeosporioides Cg-14]}	{NA}	{cfj:CFIO01_01266; }	{NA}	{NA}	{GO:0050660; flavin adenine dinucleotide binding; molecular_function GO:0016491; oxidoreductase activity; molecular_function GO:0055114; oxidation-reduction process; biological_process}	{PHI:3998; E3KNM7 Pgt-IaaM 5297 Puccinia graminis Stem rust Triticum aestivum (related: bread wheat) encoding a putative tryptophan 2 monooxygenase Altered gene expression / gene regulation: silencing reduced virulence}	{NA}	{NA}	{NA}	{NA}
A00491	{Contig10:2062541:2063709:+}	{EQB55366.1; glycosyltransferase family 17 [Colletotrichum gloeosporioides Cg-14]}	{NA}	{cfj:CFIO01_07005; K00737 MGAT3 beta-1,4-mannosyl-glycoprotein beta-1,4-N-acetylglucosaminyltransferase 2.4.1.144 Metabolism; Glycan biosynthesis and metabolism; N-Glycan biosynthesis [PATH:ko00510]}	{NA}	{NA}	{GO:0003830; beta-1,4-mannosylglycoprotein 4-beta-N-acetylglucosaminyltransferase activity; molecular_function GO:0016020; membrane; cellular_component GO:0006487; protein N-linked glycosylation; biological_process}	{NA}	{NA}	{NA}	{NA}	{EGX53179.1_; GT17 尾-1,4-mannosyl-glycoprotein 尾-1,4-N-acetylglucosaminyltransferase (EC 2.4.1.144). -}
A00492	{Contig10:2065164:2067679:-}	{EQB55368.1; hypothetical protein CGLO_04725 [Colletotrichum gloeosporioides Cg-14]}	{NA}	{cfj:CFIO01_07006; }	{NA}	{NA}	{NA}	{NA}	{NA}	{NA}	{NA}	{NA}
A00493	{Contig10:2068793:2069236:-}	{EQB55369.1; trafficking PGA2 [Colletotrichum gloeosporioides Cg-14]}	{NA}	{cfj:CFIO01_07007; }	{NA}	{NA}	{GO:0001671; ATPase activator activity; molecular_function GO:0051087; chaperone binding; molecular_function}	{NA}	{NA}	{NA}	{NA}	{NA}
A00494	{Contig10:2070058:2070503:+}	{ELA34607.1; apoptosis-inducing taf9-like domain 1 family [Colletotrichum gloeosporioides Nara gc5]}	{Q9D084; Centromere protein S }	{cfj:CFIO01_07008; }	{NA}	{NA}	{GO:0003677; DNA binding; molecular_function GO:0006935; chemotaxis; biological_process GO:0006366; transcription from RNA polymerase II promoter; biological_process GO:0009425; bacterial-type flagellum basal body; cellular_component GO:0001539; ciliary or flagellar motility; biological_process}	{NA}	{NA}	{NA}	{NA}	{NA}
A00495	{Contig10:2070718:2072341:-}	{EQB55371.1; hypothetical protein CGLO_04728 [Colletotrichum gloeosporioides Cg-14]}	{NA}	{cfj:CFIO01_07009; }	{NA}	{NA}	{GO:0007010; cytoskeleton organization; biological_process GO:0003779; actin binding; molecular_function}	{NA}	{NA}	{NA}	{NA}	{NA}
A00496	{Contig10:2072637:2075450:+}	{ELA34605.1; u3 small nucleolar rna-associated protein [Colletotrichum gloeosporioides Nara gc5]}	{NA}	{cfj:CFIO01_07010; K14555 UTP13, TBL3 U3 small nucleolar RNA-associated protein 13 -- Genetic Information Processing; Translation; Ribosome biogenesis in eukaryotes [PATH:ko03008]}	{NA}	{NA}	{GO:0006364; rRNA processing; biological_process GO:0032040; small-subunit processome; cellular_component GO:0055114; oxidation-reduction process; biological_process GO:0005515; protein binding; molecular_function GO:0006814; sodium ion transport; biological_process GO:0016655; oxidoreductase activity, acting on NADH or NADPH, quinone or similar compound as acceptor; molecular_function}	{NA}	{NA}	{NA}	{NA}	{NA}
A00497	{Contig10:2076324:2079182:-}	{EQB53738.1; hypothetical protein CGLO_06529 [Colletotrichum gloeosporioides Cg-14]}	{NA}	{cfj:CFIO01_07011; }	{NA}	{NA}	{GO:0043531; ADP binding; molecular_function GO:0009116; nucleoside metabolic process; biological_process GO:0003824; NA}	{NA}	{NA}	{NA}	{NA}	{NA}
A00498	{Contig10:2079783:2081438:+}	{ELA34603.1; u4 tri-snrnp-associated protein 2 [Colletotrichum gloeosporioides Nara gc5]}	{Q9USR2; Probable mRNA-splicing protein ubp10 }	{cfj:CFIO01_07012; K12847 USP39, SAD1 U4/U6.U5 tri-snRNP-associated protein 2 -- Genetic Information Processing; Transcription; Spliceosome [PATH:ko03040]}	{SPBC577.07; KOG2026 Spindle pole body protein - Sad1p Z Cytoskeleton ;}	{NA}	{GO:0008270; zinc ion binding; molecular_function GO:0004221; ubiquitin thiolesterase activity; molecular_function GO:0006511; ubiquitin-dependent protein catabolic process; biological_process}	{NA}	{NA}	{NA}	{NA}	{NA}
A00499	{Contig10:2082214:2083458:-}	{EQB53736.1; hypothetical protein CGLO_06527 [Colletotrichum gloeosporioides Cg-14]}	{Q8BMB3; Eukaryotic translation initiation factor 4E type 2 }	{cfj:CFIO01_07013; K03259 EIF4E translation initiation factor 4E -- Genetic Information Processing; Translation; RNA transport [PATH:ko03013] Environmental Information Processing; Signal transduction; HIF-1 signaling pathway [PATH:ko04066] Environmental Information Processing; Signal transduction; PI3K-Akt signaling pathway [PATH:ko04151] Environmental Information Processing; Signal transduction;…	{Hs4757702; KOG1669 Predicted mRNA cap-binding protein related to eIF-4E J Translation, ribosomal structure and biogenesis ;}	{NA}	{GO:0005737; cytoplasm; cellular_component GO:0006413; translational initiation; biological_process GO:0003743; translation initiation factor activity; molecular_function GO:0003723; RNA binding; molecular_function}	{NA}	{NA}	{NA}	{NA}	{NA}
A00500	{Contig10:2098753:2100691:+}	{ELA34601.1; anaphase-promoting complex subunit cut9 [Colletotrichum gloeosporioides Nara gc5]}	{P41889; Anaphase-promoting complex subunit cut9 }	{cfj:CFIO01_07014; K03353 APC6, CDC16 anaphase-promoting complex subunit 6 -- Genetic Information Processing; Folding, sorting and degradation; Ubiquitin mediated proteolysis [PATH:ko04120] Cellular Processes; Cell growth and death; Cell cycle [PATH:ko04110] Cellular Processes; Cell growth and death; Cell cycle - yeast [PATH:ko04111] Cellular Processes; Cell growth and death; Meiosis - yeast [PAT…	{SPAC6F12.15c; KOG1173 Anaphase-promoting complex (APC), Cdc16 subunit DO Cell cycle control, cell division, chromosome partitioning ; Posttranslational modification, protein turnover, chaperones ;}	{NA}	{GO:0005515; protein binding; molecular_function GO:0042802; identical protein binding; molecular_function}	{NA}	{NA}	{NA}	{NA}	{NA}
A00501	{Contig10:208182:209705:-}	{ELA36059.1; ap-1 adaptor complex subunit [Colletotrichum gloeosporioides Nara gc5]}	{Q9HFE5; AP-1 complex subunit mu-1 }	{cfj:CFIO01_05222; K12393 AP1M AP-1 complex subunit mu -- Cellular Processes; Transport and catabolism; Lysosome [PATH:ko04142]}	{SPBP16F5.07; KOG0937 Adaptor complexes medium subunit family U Intracellular trafficking, secretion, and vesicular transport ;}	{NA}	{GO:0005515; protein binding; molecular_function GO:0016192; vesicle-mediated transport; biological_process GO:0030131; clathrin adaptor complex; cellular_component GO:0006886; intracellular protein transport; biological_process}	{NA}	{NA}	{NA}	{NA}	{NA}
A00502	{Contig10:2101167:2101904:+}	{EQB53734.1; hypothetical protein CGLO_06525 [Colletotrichum gloeosporioides Cg-14]}	{NA}	{cfj:CFIO01_07015; }	{NA}	{NA}	{NA}	{NA}	{NA}	{NA}	{NA}	{NA}
A00503	{Contig10:2102029:2104365:-}	{ELA34600.1; acetoacetyl- synthase [Colletotrichum gloeosporioides Nara gc5]}	{NA}	{cfj:CFIO01_07017; K01907 AACS, acsA acetoacetyl-CoA synthetase 6.2.1.16 Metabolism; Carbohydrate metabolism; Butanoate metabolism [PATH:ko00650] Metabolism; Amino acid metabolism; Valine, leucine and isoleucine degradation [PATH:ko00280]}	{Hs22061611; KOG1175 Acyl-CoA synthetase I Lipid transport and metabolism ;}	{NA}	{GO:0003824; NA GO:0008152; NA GO:0046914; transition metal ion binding; molecular_function}	{NA}	{NA}	{NA}	{NA}	{NA}
A00504	{Contig10:2105264:2105929:-}	{ELA34599.1; hypothetical protein CGGC5_5579 [Colletotrichum gloeosporioides Nara gc5]}	{NA}	{NA}	{NA}	{NA}	{NA}	{NA}	{NA}	{NA}	{NA}	{NA}
A00505	{Contig10:2106354:2108750:-}	{ELA34598.1; hypothetical protein CGGC5_5578 [Colletotrichum gloeosporioides Nara gc5]}	{NA}	{aor:AO090023000272; }	{NA}	{NA}	{NA}	{NA}	{NA}	{NA}	{NA}	{NA}
A00506	{Contig10:2109611:2110926:-}	{EQB53730.1; hypothetical protein CGLO_06521 [Colletotrichum gloeosporioides Cg-14]}	{NA}	{cfj:CFIO01_07023; }	{NA}	{NA}	{GO:0008168; methyltransferase activity; molecular_function GO:0008176; tRNA (guanine-N7-)-methyltransferase activity; molecular_function GO:0008152; NA GO:0006400; tRNA modification; biological_process}	{NA}	{NA}	{NA}	{NA}	{NA}
A00507	{Contig10:2112007:2113224:+}	{EQB53729.1; hypothetical protein CGLO_06520 [Colletotrichum gloeosporioides Cg-14]}	{NA}	{cfj:CFIO01_07022; }	{NA}	{NA}	{NA}	{PHI:1769; I1RXB2 GzZC084 5518 Fusarium graminearum Fusarium ear blight Triticum (related: wheat) transcription factor Gene deletion unaffected pathogenicity}	{NA}	{NA}	{NA}	{NA}
A00508	{Contig10:2113275:2114632:-}	{ELA34595.1; sarcosine oxidase [Colletotrichum gloeosporioides Nara gc5]}	{NA}	{nhe:NECHADRAFT_46190; K00306 PIPOX sarcosine oxidase / L-pipecolate oxidase 1.5.3.1 1.5.3.7 Metabolism; Amino acid metabolism; Glycine, serine and threonine metabolism [PATH:ko00260] Metabolism; Amino acid metabolism; Lysine degradation [PATH:ko00310] Cellular Processes; Transport and catabolism; Peroxisome [PATH:ko04146]}	{NA}	{NA}	{GO:0006813; potassium ion transport; biological_process GO:0050660; flavin adenine dinucleotide binding; molecular_function GO:0016491; oxidoreductase activity; molecular_function GO:0055114; oxidation-reduction process; biological_process GO:0008033; tRNA processing; biological_process}	{NA}	{NA}	{NA}	{NA}	{NA}
A00509	{Contig10:2115884:2118340:-}	{EQB53727.1; hypothetical protein CGLO_06518 [Colletotrichum gloeosporioides Cg-14]}	{NA}	{NA}	{NA}	{NA}	{GO:0016020; membrane; cellular_component}	{NA}	{NA}	{NA}	{NA}	{NA}
A00510	{Contig10:2119772:2123799:-}	{EQB53726.1; hypothetical protein CGLO_06517 [Colletotrichum gloeosporioides Cg-14]}	{P52959; Cutinase transcription factor 1 beta }	{cfj:CFIO01_07024; }	{NA}	{NA}	{GO:0006351; transcription, DNA-dependent; biological_process GO:0008270; zinc ion binding; molecular_function GO:0005634; nucleus; cellular_component GO:0000981; sequence-specific DNA binding RNA polymerase II transcription factor activity; molecular_function GO:0003677; DNA binding; molecular_function GO:0006355; regulation of transcription, DNA-dependent; biological_process}	{PHI:1797; I1RSR1 GzZC112 5518 Fusarium graminearum Fusarium ear blight Triticum (related: wheat) transcription factor Gene deletion unaffected pathogenicity}	{NA}	{NA}	{NA}	{NA}
A00511	{Contig10:2134967:2139635:-}	{EQB53725.1; hypothetical protein CGLO_06516 [Colletotrichum gloeosporioides Cg-14]}	{NA}	{cfj:CFIO01_07025; }	{NA}	{NA}	{GO:0000723; telomere maintenance; biological_process GO:0003677; DNA binding; molecular_function GO:0000784; nuclear chromosome, telomeric region; cellular_component}	{NA}	{NA}	{NA}	{NA}	{NA}
A00512	{Contig10:215368:217528:+}	{EQB56660.1; hypothetical protein CGLO_03315 [Colletotrichum gloeosporioides Cg-14]}	{NA}	{cfj:CFIO01_05223; K21642 OPI1 transcriptional repressor OPI1 -- }	{NA}	{NA}	{NA}	{PHI:1625; I1RXB9 GzOpi 5518 Fusarium graminearum Fusarium ear blight Triticum (related: wheat) transcription factor Gene deletion unaffected pathogenicity}	{NA}	{NA}	{NA}	{NA}
A00513	{Contig10:2140404:2141819:+}	{EQB53724.1; thiol-specific monooxygenase [Colletotrichum gloeosporioides Cg-14]}	{NA}	{cfj:CFIO01_07026; }	{NA}	{NA}	{GO:0016117; carotenoid biosynthetic process; biological_process GO:0055114; oxidation-reduction process; biological_process GO:0006631; fatty acid metabolic process; biological_process GO:0050661; NADP binding; molecular_function GO:0016616; oxidoreductase activity, acting on the CH-OH group of donors, NAD or NADP as acceptor; molecular_function GO:0016705; oxidoreductase activity, acting on pai…	{NA}	{NA}	{NA}	{NA}	{NA}
A00514	{Contig10:2144745:2147729:+}	{EQB43295.1; GAS2 domain-containing protein [Colletotrichum gloeosporioides Cg-14]}	{NA}	{cfj:CFIO01_07027; }	{NA}	{NA}	{GO:0007050; cell cycle arrest; biological_process}	{NA}	{NA}	{NA}	{NA}	{NA}
A00515	{Contig10:2150557:2152950:-}	{EQB43294.1; malic enzyme [Colletotrichum gloeosporioides Cg-14]}	{Q6TU48; NADP-dependent malic enzyme }	{cfj:CFIO01_07028; K00029 E1.1.1.40, maeB malate dehydrogenase (oxaloacetate-decarboxylating)(NADP+) 1.1.1.40 Metabolism; Carbohydrate metabolism; Pyruvate metabolism [PATH:ko00620] Metabolism; Energy metabolism; Carbon fixation in photosynthetic organisms [PATH:ko00710]}	{Hs4505143; KOG1257 NADP+-dependent malic enzyme C Energy production and conversion ;}	{NA}	{GO:0051287; NAD binding; molecular_function GO:0055114; oxidation-reduction process; biological_process GO:0004471; malate dehydrogenase (decarboxylating) activity; molecular_function}	{NA}	{NA}	{NA}	{NA}	{NA}
A00516	{Contig10:2164576:2166619:-}	{EQB52881.1; hypothetical protein CGLO_07451 [Colletotrichum gloeosporioides Cg-14]}	{NA}	{cfj:CFIO01_09555; }	{NA}	{NA}	{GO:0016021; integral to membrane; cellular_component}	{NA}	{NA}	{NA}	{NA}	{NA}
A00517	{Contig10:2168844:2171063:-}	{EQB52882.1; hypothetical protein CGLO_07452 [Colletotrichum gloeosporioides Cg-14]}	{NA}	{cfj:CFIO01_09554; }	{NA}	{NA}	{NA}	{NA}	{NA}	{NA}	{NA}	{NA}
A00518	{Contig10:2174859:2176524:+}	{ELA36623.1; formate dehydrogenase [Colletotrichum gloeosporioides Nara gc5]}	{G0SGU4; Formate dehydrogenase }	{cfj:CFIO01_09551; K00122 FDH formate dehydrogenase 1.17.1.9 Metabolism; Carbohydrate metabolism; Glyoxylate and dicarboxylate metabolism [PATH:ko00630] Metabolism; Energy metabolism; Methane metabolism [PATH:ko00680]}	{YOR388c; KOG0069 Glyoxylate/hydroxypyruvate reductase (D-isomer-specific 2-hydroxy acid dehydrogenase superfamily) C Energy production and conversion ;}	{NA}	{GO:0051287; NAD binding; molecular_function GO:0055114; oxidation-reduction process; biological_process GO:0048037; cofactor binding; molecular_function GO:0004616; phosphogluconate dehydrogenase (decarboxylating) activity; molecular_function GO:0006098; pentose-phosphate shunt; biological_process GO:0008152; NA GO:0016616; oxidoreductase activity, acting on the CH-OH group of donors, NAD or NAD…	{NA}	{NA}	{NA}	{NA}	{NA}
A00519	{Contig10:2177392:2179308:-}	{EQB52884.1; amino acid permease [Colletotrichum gloeosporioides Cg-14]}	{NA}	{cfj:CFIO01_09550; }	{NA}	{NA}	{GO:0006810; transport; biological_process GO:0015171; amino acid transmembrane transporter activity; molecular_function GO:0055085; transmembrane transport; biological_process GO:0016020; membrane; cellular_component GO:0003333; amino acid transmembrane transport; biological_process}	{NA}	{NA}	{NA}	{NA}	{NA}
A00520	{Contig10:2180661:2181208:+}	{ELA36621.1; hypothetical protein CGGC5_3888 [Colletotrichum gloeosporioides Nara gc5]}	{NA}	{val:VDBG_04087; K13120 FAM32A protein FAM32A -- }	{NA}	{NA}	{GO:0045893; positive regulation of transcription, DNA-dependent; biological_process GO:0003677; DNA binding; molecular_function GO:0006270; DNA-dependent DNA replication initiation; biological_process GO:0006260; DNA replication; biological_process GO:0005219; ryanodine-sensitive calcium-release channel activity; molecular_function GO:0005634; nucleus; cellular_component GO:0032040; small-subuni…	{NA}	{NA}	{NA}	{NA}	{NA}
A00521	{Contig10:2182065:2183530:-}	{EQB52886.1; hypothetical protein CGLO_07456 [Colletotrichum gloeosporioides Cg-14]}	{NA}	{cfj:CFIO01_09548; }	{NA}	{NA}	{GO:0005634; nucleus; cellular_component}	{NA}	{NA}	{NA}	{NA}	{NA}
A00522	{Contig10:2188326:2191046:+}	{EQB46860.1; cytidylyltransferase [Colletotrichum gloeosporioides Cg-14]}	{NA}	{cfj:CFIO01_09547; }	{NA}	{NA}	{NA}	{PHI:1517; I1RPZ1 GzHOMEL013 5518 Fusarium graminearum Fusarium ear blight Triticum (related: wheat) transcription factor Gene deletion lethal}	{NA}	{NA}	{NA}	{NA}
A00523	{Contig10:219257:221363:+}	{EQB56659.1; hypothetical protein CGLO_03314 [Colletotrichum gloeosporioides Cg-14]}	{NA}	{cfj:CFIO01_03965; }	{NA}	{NA}	{GO:0055114; oxidation-reduction process; biological_process GO:0016705; oxidoreductase activity, acting on paired donors, with incorporation or reduction of molecular oxygen; molecular_function GO:0020037; heme binding; molecular_function GO:0005506; iron ion binding; molecular_function}	{NA}	{NA}	{VDAG_06023; isotrichodermin C-15 hydroxylase [Verticillium dahliae VdLs. 17]}	{NA}	{NA}
A00524	{Contig10:2191333:2193128:-}	{ELA36618.1; origin recognition complex subunit 2 [Colletotrichum gloeosporioides Nara gc5]}	{NA}	{cfj:CFIO01_09546; K02604 ORC2 origin recognition complex subunit 2 -- Cellular Processes; Cell growth and death; Cell cycle [PATH:ko04110] Cellular Processes; Cell growth and death; Cell cycle - yeast [PATH:ko04111] Cellular Processes; Cell growth and death; Meiosis - yeast [PATH:ko04113]}	{NA}	{NA}	{GO:0005634; nucleus; cellular_component GO:0000808; origin recognition complex; cellular_component GO:0006355; regulation of transcription, DNA-dependent; biological_process GO:0006260; DNA replication; biological_process}	{NA}	{NA}	{NA}	{NA}	{NA}
A00525	{Contig10:2193830:2194576:+}	{EQB56017.1; HAD superfamily phosphatase [Colletotrichum gloeosporioides Cg-14]}	{P38812; Phosphatidylglycerophosphatase GEP4, mitochondrial }	{cfj:CFIO01_09545; K01094 GEP4 phosphatidylglycerophosphatase GEP4 3.1.3.27 Metabolism; Lipid metabolism; Glycerophospholipid metabolism [PATH:ko00564]}	{YHR100c; KOG2961 Predicted hydrolase (HAD superfamily) R General function prediction only ;}	{NA}	{GO:0006555; methionine metabolic process; biological_process GO:0055114; oxidation-reduction process; biological_process GO:0004489; methylenetetrahydrofolate reductase (NADPH) activity; molecular_function}	{NA}	{NA}	{NA}	{NA}	{NA}
A00526	{Contig10:2195515:2197335:+}	{ELA36616.1; hypothetical protein CGGC5_3883 [Colletotrichum gloeosporioides Nara gc5]}	{NA}	{NA}	{NA}	{NA}	{NA}	{NA}	{NA}	{NA}	{NA}	{NA}
A00527	{Contig10:2198254:2199039:+}	{ELA36615.1; copper homeostasis protein cutc [Colletotrichum gloeosporioides Nara gc5]}	{NA}	{cfj:CFIO01_09544; K06201 cutC copper homeostasis protein -- }	{NA}	{NA}	{GO:0005507; copper ion binding; molecular_function GO:0055070; copper ion homeostasis; biological_process}	{NA}	{NA}	{NA}	{NA}	{NA}
A00528	{Contig10:2200408:2203392:-}	{EQB51091.1; alkaline phosphatase [Colletotrichum gloeosporioides Cg-14]}	{NA}	{cfj:CFIO01_09543; }	{NA}	{NA}	{GO:0032040; small-subunit processome; cellular_component GO:0003824; NA GO:0008484; sulfuric ester hydrolase activity; molecular_function GO:0008152; NA GO:0016791; phosphatase activity; molecular_function}	{NA}	{NA}	{NA}	{YES}	{NA}
A00529	{Contig10:2206627:2210439:-}	{EQB51092.1; NAD(P) transhydrogenase beta subunit [Colletotrichum gloeosporioides Cg-14]}	{Q13423; NAD(P) transhydrogenase, mitochondrial }	{cfj:CFIO01_09540; K00323 NNT NAD(P) transhydrogenase 1.6.1.2 Metabolism; Metabolism of cofactors and vitamins; Nicotinate and nicotinamide metabolism [PATH:ko00760]}	{NA}	{gnl|TC-DB|P11024; 3.D.2.3.1 NAD(P) TRANSHYDROGENASE, MITOCHONDRIAL PRECURSOR (EC 1.6.1.2) (PYRIDINE NUCLEOTIDE TRANSHYDROGENASE) (NICOTINAMIDE NUCLEOTIDE TRANSHYDROGENASE) - Bos taurus (Bovine).}	{GO:0016491; oxidoreductase activity; molecular_function GO:0016021; integral to membrane; cellular_component GO:0016829; lyase activity; molecular_function GO:0048037; cofactor binding; molecular_function GO:0016616; oxidoreductase activity, acting on the CH-OH group of donors, NAD or NADP as acceptor; molecular_function GO:0030976; thiamine pyrophosphate binding; molecular_function GO:0008270; …	{NA}	{NA}	{NA}	{NA}	{NA}
A00530	{Contig10:2216957:2221202:+}	{ELA36611.1; multidrug resistance protein 3 (p glycoprotein 3) [Colletotrichum gloeosporioides Nara gc5]}	{NA}	{cfj:CFIO01_09542; K05658 ABCB1, CD243 ATP-binding cassette, subfamily B (MDR/TAP), member 1 3.6.3.44 Environmental Information Processing; Membrane transport; ABC transporters [PATH:ko02010] Organismal Systems; Digestive system; Bile secretion [PATH:ko04976] Human Diseases; Cancers; MicroRNAs in cancer [PATH:ko05206] Human Diseases; Cancers; Gastric cancer [PATH:ko05226]}	{NA}	{gnl|TC-DB|B0Y3B6; 3.A.1.201.10 ABC multidrug transporter Mdr1 OS=Aspergillus fumigatus (strain CEA10 / CBS 144.89 / FGSC A1163) GN=AFUB_053630 PE=4 SV=1}	{GO:0005525; GTP binding; molecular_function GO:0004020; adenylylsulfate kinase activity; molecular_function GO:0042626; ATPase activity, coupled to transmembrane movement of substances; molecular_function GO:0006810; transport; biological_process GO:0016021; integral to membrane; cellular_component GO:0019001; guanyl nucleotide binding; molecular_function GO:0055085; transmembrane transport; bio…	{NA}	{NA}	{NA}	{NA}	{NA}
A00531	{Contig10:2222349:2226147:-}	{ELA36610.1; heterokaryon incompatibility protein [Colletotrichum gloeosporioides Nara gc5]}	{NA}	{nhe:NECHADRAFT_95927; }	{NA}	{NA}	{GO:0005515; protein binding; molecular_function}	{NA}	{NA}	{NA}	{NA}	{NA}
A00532	{Contig10:2228110:2229177:-}	{KZL88014.1; septum-promoting gtp-binding protein 1, partial [Colletotrichum incanum]}	{P87027; Septum-promoting GTP-binding protein 1 }	{cfj:CFIO01_09539; K06682 TEM1 Gtp-binding protein of the ras superfamily involved in termination of M-phase -- Cellular Processes; Cell growth and death; Cell cycle - yeast [PATH:ko04111]}	{SPAC1565.06c; KOG1673 Ras GTPases R General function prediction only ;}	{NA}	{GO:0005737; cytoplasm; cellular_component GO:0005634; nucleus; cellular_component GO:0005622; intracellular; cellular_component GO:0007264; small GTPase mediated signal transduction; biological_process GO:0005525; GTP binding; molecular_function}	{NA}	{NA}	{NA}	{NA}	{NA}
A00533	{Contig10:2232782:2233420:+}	{EQB52279.1; hypothetical protein CGLO_08117 [Colletotrichum gloeosporioides Cg-14]}	{Q9WY55; Glycine cleavage system H protein }	{cfj:CFIO01_09538; K02437 gcvH, GCSH glycine cleavage system H protein -- Metabolism; Carbohydrate metabolism; Glyoxylate and dicarboxylate metabolism [PATH:ko00630] Metabolism; Amino acid metabolism; Glycine, serine and threonine metabolism [PATH:ko00260]}	{CE05912; KOG3373 Glycine cleavage system H protein (lipoate-binding) E Amino acid transport and metabolism ;}	{NA}	{GO:0006546; glycine catabolic process; biological_process GO:0005960; glycine cleavage complex; cellular_component}	{NA}	{NA}	{NA}	{NA}	{NA}
A00534	{Contig10:221622:222431:-}	{KXH62350.1; peptidase A4 family protein [Colletotrichum salicis]}	{P24665; Aspergillopepsin-2 }	{cfj:CFIO01_03219; }	{NA}	{NA}	{GO:0006508; proteolysis; biological_process GO:0004190; aspartic-type endopeptidase activity; molecular_function}	{NA}	{NA}	{NA}	{YES}	{NA}
A00535	{Contig10:2233771:2234811:-}	{EQB52278.1; porphobilinogen deaminase [Colletotrichum gloeosporioides Cg-14]}	{Q6MW51; Porphobilinogen deaminase }	{cfj:CFIO01_09537; K01749 hemC, HMBS hydroxymethylbilane synthase 2.5.1.61 Metabolism; Metabolism of cofactors and vitamins; Porphyrin and chlorophyll metabolism [PATH:ko00860]}	{YDL205c; KOG2892 Porphobilinogen deaminase H Coenzyme transport and metabolism ;}	{NA}	{GO:0033014; tetrapyrrole biosynthetic process; biological_process GO:0004418; hydroxymethylbilane synthase activity; molecular_function}	{NA}	{C0SB59_PARBP; PABG_04914 EEH22703.1 347 Paracoccidioides brasiliensis 482561 Unknown Unknown Unknown {ID:PF01379; Description: Porphobil_deam} {ID:PF03900; Description: Porphobil_deam} humans vertebrata Paracoccidioidomycosis Paracoccidioidomycosis {ID:0004418; Method: IEA:InterPro; Description: F:hydroxymethylbilane synthase activity} {ID:0018160; Method: IEA:InterPro; Description: P:peptidyl-p…	{NA}	{NA}	{NA}
A00536	{Contig10:2236165:2236915:+}	{ELA36606.1; hypothetical protein CGGC5_3873 [Colletotrichum gloeosporioides Nara gc5]}	{NA}	{cfj:CFIO01_09536; }	{NA}	{NA}	{NA}	{NA}	{NA}	{NA}	{YES}	{NA}
A00537	{Contig10:2238822:2240024:-}	{EQB52276.1; CoA-transferase family III [Colletotrichum gloeosporioides Cg-14]}	{Q8J0F0; Isopenicillin N epimerase component 2 }	{vda:VDAG_01287; K01796 E5.1.99.4, AMACR, mcr alpha-methylacyl-CoA racemase 5.1.99.4 Metabolism; Lipid metabolism; Primary bile acid biosynthesis [PATH:ko00120] Cellular Processes; Transport and catabolism; Peroxisome [PATH:ko04146]}	{7298707; KOG3957 Predicted L-carnitine dehydratase/alpha-methylacyl-CoA racemase I Lipid transport and metabolism ;}	{NA}	{GO:0008152; NA GO:0003824; NA}	{NA}	{NA}	{NA}	{NA}	{NA}
A00538	{Contig10:2240754:2241800:-}	{EQB52275.1; hypothetical protein CGLO_08113 [Colletotrichum gloeosporioides Cg-14]}	{NA}	{tmn:UCRPA7_7871; }	{NA}	{NA}	{GO:0008152; NA GO:0016491; oxidoreductase activity; molecular_function}	{NA}	{NA}	{NA}	{NA}	{NA}
A00539	{Contig10:2242943:2245287:-}	{ELA36603.1; vacuolar dynamin-like gtpase [Colletotrichum gloeosporioides Cg-14|Colletotrichum gloeosporioides Nara gc5]}	{Q9URZ5; Vacuolar protein sorting-associated protein 1 }	{tmn:UCRPA7_7873; K17065 DNM1L dynamin 1-like protein 3.6.5.5 Environmental Information Processing; Signal transduction; TNF signaling pathway [PATH:ko04668] Cellular Processes; Transport and catabolism; Mitophagy - yeast [PATH:ko04139] Cellular Processes; Cell growth and death; Apoptosis - fly [PATH:ko04214] Cellular Processes; Cell growth and death; Necroptosis [PATH:ko04217] Organismal Systems…	{YKR001c; KOG0446 Vacuolar sorting protein VPS1, dynamin, and related proteins UR Intracellular trafficking, secretion, and vesicular transport ; General function prediction only ;}	{NA}	{GO:0005525; GTP binding; molecular_function GO:0003924; GTPase activity; molecular_function}	{PHI:6637; G4N1E7 Movps1 318829 Magnaporthe oryzae Rice blast Oryza sativa (related: rice) Vacuolar protein sorting-associated protein Gene mutation lethal}	{NA}	{NA}	{NA}	{NA}
A00540	{Contig10:2247883:2248923:+}	{KZL82082.1; wd domain-containing protein, partial [Colletotrichum incanum]}	{NA}	{plj:VFPFJ_07876; }	{NA}	{NA}	{NA}	{NA}	{NA}	{NA}	{NA}	{NA}
A00541	{Contig10:2249184:2252614:+}	{NA}	{NA}	{NA}	{NA}	{NA}	{GO:0005515; protein binding; molecular_function}	{NA}	{NA}	{NA}	{NA}	{NA}
A00542	{Contig10:2253253:2254053:-}	{ELA36600.1; phospholipase carboxylesterase superfamily [Colletotrichum gloeosporioides Nara gc5]}	{NA}	{tre:TRIREDRAFT_69416; }	{NA}	{NA}	{GO:0016787; hydrolase activity; molecular_function}	{NA}	{NA}	{NA}	{NA}	{NA}
A00543	{Contig10:2255476:2256275:+}	{EQB46245.1; hypothetical protein CGLO_14738 [Colletotrichum gloeosporioides Cg-14]}	{NA}	{cfj:CFIO01_01003; }	{NA}	{NA}	{NA}	{NA}	{NA}	{NA}	{YES}	{NA}
A00544	{Contig10:2258057:2258476:+}	{EQB46244.1; hypothetical protein CGLO_14737 [Colletotrichum gloeosporioides Cg-14]}	{NA}	{bze:COCCADRAFT_8254; }	{NA}	{NA}	{NA}	{NA}	{NA}	{NA}	{YES}	{NA}
A00545	{Contig10:223527:225659:-}	{ELA36063.1; alcohol oxidase [Colletotrichum gloeosporioides Nara gc5]}	{NA}	{cfj:CFIO01_05227; }	{NA}	{NA}	{GO:0016614; oxidoreductase activity, acting on CH-OH group of donors; molecular_function GO:0055114; oxidation-reduction process; biological_process GO:0016117; carotenoid biosynthetic process; biological_process GO:0016705; oxidoreductase activity, acting on paired donors, with incorporation or reduction of molecular oxygen; molecular_function GO:0050660; flavin adenine dinucleotide binding; mo…	{NA}	{NA}	{NA}	{YES}	{CBX90875.1_; AA3_3 cellobiose dehydrogenase (EC 1.1.99.18); glucose 1-oxidase (EC 1.1.3.4); aryl alcohol oxidase (EC 1.1.3.7); alcohol oxidase(EC 1.1.3.13); pyranose oxidase (EC 1.1.3.10) -}
A00546	{Contig10:2258672:2260651:-}	{EQB46243.1; LCCL domain-containing protein [Colletotrichum gloeosporioides Cg-14]}	{NA}	{vda:VDAG_01306; }	{NA}	{NA}	{NA}	{NA}	{NA}	{NA}	{NA}	{NA}
A00547	{Contig10:2262487:2266329:+}	{ELA36596.1; nonribosomal peptide synthetase 10 [Colletotrichum gloeosporioides Nara gc5]}	{NA}	{val:VDBG_02569; }	{NA}	{NA}	{GO:0008831; dTDP-4-dehydrorhamnose reductase activity; molecular_function GO:0009396; folic acid-containing compound biosynthetic process; biological_process GO:0006694; steroid biosynthetic process; biological_process GO:0050662; coenzyme binding; molecular_function GO:0016491; oxidoreductase activity; molecular_function GO:0055114; oxidation-reduction process; biological_process GO:0045226; ex…	{NA}	{NA}	{NA}	{NA}	{NA}
A00548	{Contig10:2267137:2268663:+}	{ELA36595.1; tRNA-guanine transglycosylase family protein [Colletotrichum gloeosporioides Nara gc5]}	{NA}	{vda:VDAG_01305; K00773 tgt, QTRT1 queuine tRNA-ribosyltransferase 2.4.2.29 }	{NA}	{NA}	{GO:0008616; queuosine biosynthetic process; biological_process GO:0008479; queuine tRNA-ribosyltransferase activity; molecular_function GO:0006400; tRNA modification; biological_process}	{NA}	{NA}	{NA}	{NA}	{NA}
A00549	{Contig10:2268883:2269668:-}	{ELA36594.1; hypothetical protein CGGC5_3861 [Colletotrichum gloeosporioides Nara gc5]}	{NA}	{NA}	{NA}	{NA}	{NA}	{NA}	{NA}	{NA}	{NA}	{NA}
A00550	{Contig10:2270547:2272082:+}	{ELA36593.1; methyltransferase domain-containing protein [Colletotrichum gloeosporioides Nara gc5]}	{NA}	{cfj:CFIO01_08815; }	{NA}	{NA}	{GO:0006479; protein methylation; biological_process GO:0008276; protein methyltransferase activity; molecular_function GO:0032259; methylation; biological_process GO:0008152; NA GO:0004719; protein-L-isoaspartate (D-aspartate) O-methyltransferase activity; molecular_function GO:0006464; protein modification process; biological_process GO:0006400; tRNA modification; biological_process GO:0008176;…	{NA}	{NA}	{NA}	{NA}	{NA}
A00551	{Contig10:2272973:2273619:-}	{ELA36591.1; nadh-ubiquinone oxidoreductase subunit [Colletotrichum gloeosporioides Nara gc5]}	{Q6CG53; NADH dehydrogenase [ubiquinone] 1 alpha subcomplex subunit N7BM }	{val:VDBG_07550; }	{NA}	{gnl|TC-DB|Q8X0V6; 3.D.1.6.2 Related to nadh-ubiquinone oxidoreductase subunit b17.2 - Neurospora crassa.}	{NA}	{NA}	{NA}	{NA}	{NA}	{NA}
A00552	{Contig10:2274021:2275656:+}	{EQB46236.1; hypothetical protein CGLO_14729 [Colletotrichum gloeosporioides Cg-14]}	{P25578; CDP-diacylglycerol--glycerol-3-phosphate 3-phosphatidyltransferase }	{tmn:UCRPA7_3567; K00995 pgsA, PGS1 CDP-diacylglycerol---glycerol-3-phosphate 3-phosphatidyltransferase 2.7.8.5 Metabolism; Lipid metabolism; Glycerophospholipid metabolism [PATH:ko00564]}	{YCL004w; KOG3964 Phosphatidylglycerolphosphate synthase I Lipid transport and metabolism ;}	{NA}	{GO:0003896; DNA primase activity; molecular_function GO:0006269; DNA replication, synthesis of RNA primer; biological_process GO:0003824; NA GO:0008152; NA}	{NA}	{NA}	{NA}	{NA}	{NA}
A00553	{Contig10:2276514:2276905:+}	{ELA36589.1; nadh-ubiquinone oxidoreductase 14 kda subunit [Colletotrichum gloeosporioides Nara gc5]}	{NA}	{val:VDBG_07548; }	{NA}	{NA}	{NA}	{NA}	{NA}	{NA}	{NA}	{NA}
A00554	{Contig10:2277414:2278831:-}	{ELA36588.1; translation initiation factor eif-2b subunit delta [Colletotrichum gloeosporioides Nara gc5]}	{NA}	{vda:VDAG_09267; K03680 EIF2B4 translation initiation factor eIF-2B subunit delta -- Genetic Information Processing; Translation; RNA transport [PATH:ko03013]}	{NA}	{NA}	{GO:0044237; cellular metabolic process; biological_process}	{NA}	{NA}	{NA}	{NA}	{NA}
A00555	{Contig10:2279463:2280239:-}	{EQB46233.1; translation initiation factor IF-3 [Colletotrichum gloeosporioides Cg-14]}	{NA}	{tre:TRIREDRAFT_106640; K02520 infC, MTIF3 translation initiation factor IF-3 -- }	{NA}	{NA}	{GO:0006413; translational initiation; biological_process GO:0003743; translation initiation factor activity; molecular_function}	{NA}	{NA}	{NA}	{NA}	{NA}
A00556	{Contig10:18167:20917:-}	{ELA35999.1; citrinin biosynthesis oxydoreductase [Colletotrichum gloeosporioides Nara gc5]}	{NA}	{NA}	{NA}	{NA}	{GO:0005506; iron ion binding; molecular_function GO:0020037; heme binding; molecular_function GO:0016705; oxidoreductase activity, acting on paired donors, with incorporation or reduction of molecular oxygen; molecular_function GO:0055114; oxidation-reduction process; biological_process}	{NA}	{NA}	{CH063_07049T0; cytochrome P450 4A10 [Colletotrichum higginsianum]}	{NA}	{NA}
A00557	{Contig10:227821:228498:+}	{EQB47985.1; haloacid dehalogenase [Colletotrichum gloeosporioides Cg-14]}	{NA}	{fvr:FVEG_01717; }	{NA}	{NA}	{NA}	{NA}	{NA}	{NA}	{YES}	{NA}
A00558	{Contig10:2280878:2281325:+}	{EQB46232.1; hypothetical protein CGLO_14725 [Colletotrichum gloeosporioides Cg-14]}	{O74800; Mitochondrial inner membrane protease subunit 1 }	{tre:TRIREDRAFT_60091; K09647 IMP1 mitochondrial inner membrane protease subunit 1 3.4.21.- Genetic Information Processing; Folding, sorting and degradation; Protein export [PATH:ko03060]}	{SPBC2D10.07c; KOG0171 Mitochondrial inner membrane protease, subunit IMP1 O Posttranslational modification, protein turnover, chaperones ;}	{NA}	{NA}	{NA}	{NA}	{NA}	{NA}	{NA}
A00559	{Contig10:2281866:2283884:-}	{ELA36585.1; vacuolar armadillo repeat protein [Colletotrichum gloeosporioides Cg-14|Colletotrichum gloeosporioides Nara gc5]}	{Q4I1B1; Vacuolar protein 8 }	{vda:VDAG_09264; K08332 VAC8 vacuolar protein 8 -- }	{SPBC354.14c; KOG4224 Armadillo repeat protein VAC8 required for vacuole fusion, inheritance and cytosol-to-vacuole protein targeting U Intracellular trafficking, secretion, and vesicular transport ;}	{NA}	{GO:0006886; intracellular protein transport; biological_process GO:0000221; vacuolar proton-transporting V-type ATPase, V1 domain; cellular_component GO:0016192; vesicle-mediated transport; biological_process GO:0016820; hydrolase activity, acting on acid anhydrides, catalyzing transmembrane movement of substances; molecular_function GO:0015991; ATP hydrolysis coupled proton transport; biologica…	{NA}	{NA}	{NA}	{NA}	{NA}
A00560	{Contig10:2286603:2288104:+}	{ELA36584.1; nuclear protein snf4 [Colletotrichum gloeosporioides Nara gc5]}	{Q9P869; 5'-AMP-activated protein kinase subunit gamma }	{ttt:THITE_2107373; K07200 PRKAG 5'-AMP-activated protein kinase, regulatory gamma subunit -- Environmental Information Processing; Signal transduction; Apelin signaling pathway [PATH:ko04371] Environmental Information Processing; Signal transduction; FoxO signaling pathway [PATH:ko04068] Environmental Information Processing; Signal transduction; AMPK signaling pathway [PATH:ko04152] Cellular Pro…	{YGL115w; KOG1764 5'-AMP-activated protein kinase, gamma subunit C Energy production and conversion ;}	{NA}	{GO:0030554; adenyl nucleotide binding; molecular_function}	{PHI:3175; G4NGW8 MoSnf4 318829 Magnaporthe oryzae Rice blast Oryza sativa (related: rice) Central role in response to nutrient stress Gene deletion: full; gene complementation loss of pathogenicity}	{NA}	{NA}	{NA}	{NA}
A00561	{Contig10:2288798:2290651:+}	{EQB46229.1; hypothetical protein CGLO_14722 [Colletotrichum gloeosporioides Cg-14]}	{NA}	{fox:FOXG_09065; }	{NA}	{NA}	{GO:0007165; signal transduction; biological_process}	{NA}	{NA}	{NA}	{NA}	{NA}
A00562	{Contig10:2293925:2294461:-}	{EQB46228.1; replication factor A protein 3 [Colletotrichum gloeosporioides Cg-14]}	{NA}	{vda:VDAG_09246; K10740 RPA3 replication factor A3 -- Genetic Information Processing; Replication and repair; DNA replication [PATH:ko03030] Genetic Information Processing; Replication and repair; Nucleotide excision repair [PATH:ko03420] Genetic Information Processing; Replication and repair; Mismatch repair [PATH:ko03430] Genetic Information Processing; Replication and repair; Homologous recomb…	{NA}	{NA}	{NA}	{NA}	{NA}	{NA}	{NA}	{NA}
A00563	{Contig10:2300105:2300953:+}	{EQB46227.1; bZIP transcription factor [Colletotrichum gloeosporioides Cg-14]}	{NA}	{nhe:NECHADRAFT_83404; }	{NA}	{NA}	{GO:0003700; sequence-specific DNA binding transcription factor activity; molecular_function GO:0016021; integral to membrane; cellular_component GO:0006355; regulation of transcription, DNA-dependent; biological_process GO:0003677; DNA binding; molecular_function GO:0005634; nucleus; cellular_component GO:0043565; sequence-specific DNA binding; molecular_function}	{PHI:1332; I1RXD5 GzbZIP014 5518 Fusarium graminearum Fusarium ear blight Triticum (related: wheat) transcription factor Gene deletion unaffected pathogenicity}	{NA}	{NA}	{NA}	{NA}
A00564	{Contig10:2303543:2304458:-}	{EQB46226.1; hypothetical protein CGLO_14719 [Colletotrichum gloeosporioides Cg-14]}	{P51998; 54S ribosomal protein YmL6, mitochondrial }	{vda:VDAG_09244; K02926 RP-L4, MRPL4, rplD large subunit ribosomal protein L4 -- Genetic Information Processing; Translation; Ribosome [PATH:ko03010]}	{YML025c; KOG1624 Mitochondrial/chloroplast ribosomal protein L4 J Translation, ribosomal structure and biogenesis ;}	{NA}	{GO:0005840; ribosome; cellular_component GO:0006412; translation; biological_process GO:0003735; structural constituent of ribosome; molecular_function}	{NA}	{NA}	{NA}	{NA}	{NA}
A00565	{Contig10:2304994:2306409:+}	{EQB46225.1; phosphatidylethanolamine-binding protein [Colletotrichum gloeosporioides Cg-14]}	{NA}	{val:VDBG_07522; K17439 MRPL35 large subunit ribosomal protein L35 -- }	{NA}	{NA}	{NA}	{PHI:1535; I1RXD6 GzMADS002 5518 Fusarium graminearum Fusarium ear blight Triticum (related: wheat) transcription factor Gene deletion unaffected pathogenicity}	{NA}	{NA}	{NA}	{NA}
A00566	{Contig10:2307270:2311138:-}	{ELA36578.1; gata transcription factor [Colletotrichum gloeosporioides Nara gc5]}	{NA}	{maw:MAC_05970; }	{NA}	{NA}	{GO:0003700; sequence-specific DNA binding transcription factor activity; molecular_function GO:0006355; regulation of transcription, DNA-dependent; biological_process GO:0008270; zinc ion binding; molecular_function GO:0043565; sequence-specific DNA binding; molecular_function}	{NA}	{NA}	{NA}	{NA}	{NA}
A00567	{Contig10:2312946:2314313:-}	{EQB48865.1; enoyl-CoA hydratase/isomerase [Colletotrichum gloeosporioides Cg-14]}	{Q5ZJ60; 3-hydroxyisobutyryl-CoA hydrolase, mitochondrial }	{tmn:UCRPA7_6892; K05605 HIBCH 3-hydroxyisobutyryl-CoA hydrolase 3.1.2.4 Metabolism; Carbohydrate metabolism; Propanoate metabolism [PATH:ko00640] Metabolism; Amino acid metabolism; Valine, leucine and isoleucine degradation [PATH:ko00280] Metabolism; Metabolism of other amino acids; beta-Alanine metabolism [PATH:ko00410]}	{7300009; KOG1684 Enoyl-CoA hydratase I Lipid transport and metabolism ;}	{NA}	{GO:0003824; NA GO:0008152; NA}	{NA}	{NA}	{NA}	{NA}	{NA}
A00568	{Contig10:231222:232214:+}	{EQB47984.1; dienelactone hydrolase [Colletotrichum gloeosporioides Cg-14]}	{NA}	{cfj:CFIO01_10446; }	{NA}	{NA}	{GO:0008236; serine-type peptidase activity; molecular_function GO:0016787; hydrolase activity; molecular_function GO:0006508; proteolysis; biological_process}	{NA}	{NA}	{NA}	{NA}	{NA}
A00569	{Contig10:2315007:2315582:+}	{ELA36576.1; small nuclear ribonucleoprotein sm d2 [Colletotrichum gloeosporioides Nara gc5]}	{O14036; Small nuclear ribonucleoprotein Sm D2 }	{fox:FOXG_01789; K11096 SNRPD2, SMD2 small nuclear ribonucleoprotein D2 -- Genetic Information Processing; Transcription; Spliceosome [PATH:ko03040]}	{SPAC2C4.03c; KOG3459 Small nuclear ribonucleoprotein (snRNP) Sm core protein A RNA processing and modification ;}	{NA}	{NA}	{NA}	{NA}	{NA}	{NA}	{NA}
A00570	{Contig10:2316072:2317909:-}	{EQB52731.1; hypothetical protein CGLO_07620 [Colletotrichum gloeosporioides Cg-14]}	{O13902; Dihydroxyacetone kinase 1 }	{tmn:UCRPA7_6890; K00863 DAK, TKFC triose/dihydroxyacetone kinase / FAD-AMP lyase (cyclizing) 2.7.1.28 2.7.1.29 4.6.1.15 Metabolism; Carbohydrate metabolism; Fructose and mannose metabolism [PATH:ko00051] Metabolism; Energy metabolism; Methane metabolism [PATH:ko00680] Metabolism; Lipid metabolism; Glycerolipid metabolism [PATH:ko00561] Organismal Systems; Immune system; RIG-I-like receptor signa…	{SPAC22A12.11; KOG2426 Dihydroxyacetone kinase/glycerone kinase G Carbohydrate transport and metabolism ;}	{NA}	{GO:0006071; glycerol metabolic process; biological_process GO:0004371; glycerone kinase activity; molecular_function}	{NA}	{NA}	{NA}	{NA}	{NA}
A00571	{Contig10:2318766:2320200:-}	{ELA36575.1; dihydroxyacetone kinase [Colletotrichum gloeosporioides Nara gc5]}	{Q75DG6; Mannan endo-1,6-alpha-mannosidase DCW1 }	{tmn:UCRPA7_6889; K08257 E3.2.1.101 mannan endo-1,6-alpha-mannosidase 3.2.1.101 }	{NA}	{NA}	{NA}	{NA}	{NA}	{CHG06520.1; hypothetical protein [Chaetomium globosum CBS 148.51]}	{NA}	{EAA50256.1_; GH76 伪-1,6-mannanase (EC 3.2.1.101) -}
A00572	{Contig10:2323003:2326042:-}	{EQB51818.1; hypothetical protein CGLO_08603 [Colletotrichum gloeosporioides Cg-14]}	{NA}	{vda:VDAG_01335; }	{NA}	{NA}	{NA}	{NA}	{NA}	{NA}	{NA}	{NA}
A00573	{Contig10:2329397:2331247:-}	{ELA36573.1; amino acid transporter [Colletotrichum gloeosporioides Nara gc5]}	{NA}	{psco:LY89DRAFT_680577; }	{NA}	{NA}	{GO:0003333; amino acid transmembrane transport; biological_process GO:0016020; membrane; cellular_component GO:0055085; transmembrane transport; biological_process GO:0015171; amino acid transmembrane transporter activity; molecular_function GO:0006810; transport; biological_process}	{NA}	{NA}	{NA}	{NA}	{NA}
A00574	{Contig10:2333889:2335283:+}	{ELA36572.1; 60s ribosomal protein l4-a [Colletotrichum gloeosporioides Nara gc5]}	{P35679; 60S ribosomal protein L4-A }	{fvr:FVEG_07976; K02930 RP-L4e, RPL4 large subunit ribosomal protein L4e -- Genetic Information Processing; Translation; Ribosome [PATH:ko03010]}	{SPBP8B7.03c; KOG1475 Ribosomal protein RPL1/RPL2/RL4L4 A RNA processing and modification ;}	{NA}	{GO:0003735; structural constituent of ribosome; molecular_function GO:0006412; translation; biological_process GO:0005840; ribosome; cellular_component}	{NA}	{NA}	{NA}	{NA}	{NA}
A00575	{Contig10:2335615:2338016:-}	{ELA36571.1; aromatic amino acid aminotransferase [Colletotrichum gloeosporioides Nara gc5]}	{NA}	{ela:UCREL1_9492; }	{NA}	{NA}	{GO:0009058; biosynthetic process; biological_process GO:0030170; pyridoxal phosphate binding; molecular_function}	{NA}	{NA}	{NA}	{NA}	{NA}
A00576	{Contig10:2338827:2350923:-}	{ELA36570.1; histone acetylase complex subunit [Colletotrichum gloeosporioides Nara gc5]}	{NA}	{vda:VDAG_01346; K08874 TRRAP transformation/transcription domain-associated protein -- Human Diseases; Infectious diseases; HTLV-I infection [PATH:ko05166]}	{NA}	{NA}	{GO:0005515; protein binding; molecular_function GO:0016773; phosphotransferase activity, alcohol group as acceptor; molecular_function}	{PHI:1227; I1RPV7 FGSG_06089 5518 Fusarium graminearum Fusarium ear blight Triticum (related: wheat) protein kinase Gene deletion: full lethal}	{NA}	{NA}	{NA}	{NA}
A00577	{Contig10:2351523:2352268:+}	{EQB43967.1; AIG2-like family protein [Colletotrichum gloeosporioides Cg-14]}	{NA}	{fvr:FVEG_04723; }	{NA}	{NA}	{NA}	{NA}	{NA}	{NA}	{NA}	{NA}
A00578	{Contig10:2359728:2360939:+}	{ELA36568.1; hypothetical protein CGGC5_3835 [Colletotrichum gloeosporioides Nara gc5]}	{NA}	{val:VDBG_04115; }	{NA}	{NA}	{NA}	{NA}	{NA}	{NA}	{YES}	{CCD52974.1_; AA11 AA11 proteins are copper-dependent lytic polysaccharide monooxygenases (LPMOs); cleavage of chitin chains with oxidation of C-1 has been demonstrated for a AA11 LPMO from Aspergillus oryzae; -}
A00579	{Contig10:232464:233204:-}	{ELA36066.1; chloroperoxidase-like protein [Colletotrichum gloeosporioides Nara gc5]}	{NA}	{cfj:CFIO01_02137; }	{NA}	{NA}	{GO:0004601; peroxidase activity; molecular_function}	{NA}	{NA}	{NA}	{YES}	{NA}
A00580	{Contig10:2361969:2373517:-}	{KDN69406.1; hypothetical protein CSUB01_03972 [Colletotrichum sublineola]}	{NA}	{tre:TRIREDRAFT_77254; }	{NA}	{NA}	{GO:0016705; oxidoreductase activity, acting on paired donors, with incorporation or reduction of molecular oxygen; molecular_function GO:0016117; carotenoid biosynthetic process; biological_process GO:0055114; oxidation-reduction process; biological_process GO:0050660; flavin adenine dinucleotide binding; molecular_function GO:0016491; oxidoreductase activity; molecular_function}	{NA}	{NA}	{NA}	{NA}	{NA}
A00581	{Contig10:2378658:2382935:-}	{EQB48235.1; hypothetical protein CGLO_12552 [Colletotrichum gloeosporioides Cg-14]}	{Q5AK62; Virulence protein SSD1 }	{fvr:FVEG_08172; K18748 SSD1 protein SSD1 -- }	{NA}	{NA}	{GO:0004540; ribonuclease activity; molecular_function GO:0003723; RNA binding; molecular_function}	{PHI:862; Q2V086 ClaSSD1 5462 Colletotrichum lagenaria Anthracnose Cucumis sativus (related: cucumber) Regulation of cell wall assembly Gene disruption loss of pathogenicity}	{Q2V086_GLOLA; CLASSD1 BAE66713.1 956 Glomerella lagenarium 5462 Unknown 17542924 Unknown {ID:PF00773; Description: RNB} melons,cucumber herb anthracnose fruit rot Anthracnose {ID:0004540; Method: IEA:InterPro; Description: F:ribonuclease activity} {ID:0003723; Method: IEA:InterPro; Description: F:RNA binding}}	{NA}	{NA}	{NA}
A00582	{Contig10:2386088:2387757:+}	{EQB52173.1; GLE1-like protein [Colletotrichum gloeosporioides Cg-14]}	{G0S7F3; Nucleoporin GLE1 }	{vda:VDAG_01351; K18723 GLE1 nucleoporin GLE1 -- }	{NA}	{gnl|TC-DB|G0S7F3; 1.I.1.1.2 Nucleoporin GLE1 OS=Chaetomium thermophilum (strain DSM 1495 / CBS 144.50 / IMI 039719) GN=GLE1 PE=3 SV=1}	{GO:0016973; poly(A)+ mRNA export from nucleus; biological_process GO:0005643; nuclear pore; cellular_component}	{NA}	{NA}	{NA}	{NA}	{NA}
A00583	{Contig10:2388189:2389011:-}	{EQB52172.1; hypothetical protein CGLO_08224 [Colletotrichum gloeosporioides Cg-14]}	{NA}	{plj:VFPFJ_08042; }	{NA}	{NA}	{GO:0048193; Golgi vesicle transport; biological_process GO:0005515; protein binding; molecular_function GO:0005874; microtubule; cellular_component GO:0016020; membrane; cellular_component GO:0051082; unfolded protein binding; molecular_function GO:0007021; tubulin complex assembly; biological_process}	{NA}	{NA}	{NA}	{NA}	{NA}
A00584	{Contig10:2389641:2397929:+}	{OIW30375.1; hypothetical protein CONLIGDRAFT_661707 [Coniochaeta ligniaria NRRL 30616]}	{NA}	{pfy:PFICI_09463; }	{NA}	{NA}	{NA}	{NA}	{NA}	{NA}	{NA}	{NA}
A00585	{Contig10:2398382:2399215:-}	{EQB50688.1; hypothetical protein CGLO_09845 [Colletotrichum gloeosporioides Cg-14]}	{O55091; Protein IMPACT }	{ncr:NCU09542; }	{Hs8923819; KOG3299 Uncharacterized conserved protein S Function unknown ;}	{NA}	{GO:0005515; protein binding; molecular_function}	{NA}	{NA}	{NA}	{NA}	{NA}
A00586	{Contig10:2400028:2402838:-}	{EQB50689.1; hypothetical protein CGLO_09846 [Colletotrichum gloeosporioides Cg-14]}	{P11592; V-type proton ATPase catalytic subunit A }	{cfj:CFIO01_12545; K02145 ATPeV1A, ATP6A V-type H+-transporting ATPase subunit A 3.6.3.14 Metabolism; Energy metabolism; Oxidative phosphorylation [PATH:ko00190] Environmental Information Processing; Signal transduction; mTOR signaling pathway [PATH:ko04150] Cellular Processes; Transport and catabolism; Phagosome [PATH:ko04145] Organismal Systems; Excretory system; Collecting duct acid secretion …	{SPAC343.05; KOG1352 Vacuolar H+-ATPase V1 sector, subunit A C Energy production and conversion ;}	{gnl|TC-DB|Q9XW92; 3.A.2.2.7 V-type proton ATPase catalytic subunit A OS=Caenorhabditis elegans GN=vha-13 PE=1 SV=3}	{GO:0046034; ATP metabolic process; biological_process GO:0015992; proton transport; biological_process GO:0005524; ATP binding; molecular_function}	{PHI:3321; Q5AJB1 Tfp1 5476 Candida albicans Disseminated candidiasis Mus musculus (related: house mouse) putative subunit of V-ATPase Gene disruption; gene complementation loss of pathogenicity}	{NA}	{NA}	{NA}	{NA}
A00587	{Contig10:2403865:2405782:-}	{ELA36558.1; hypothetical protein CGGC5_3825 [Colletotrichum gloeosporioides Nara gc5]}	{NA}	{cfj:CFIO01_12546; }	{NA}	{NA}	{GO:0006810; transport; biological_process GO:0005215; NA}	{NA}	{NA}	{NA}	{YES}	{NA}
A00588	{Contig10:2408664:2411938:+}	{EQB50691.1; hypothetical protein CGLO_09848 [Colletotrichum gloeosporioides Cg-14]}	{NA}	{cfj:CFIO01_12547; K10777 LIG4, DNL4 DNA ligase 4 6.5.1.1 Genetic Information Processing; Replication and repair; Non-homologous end-joining [PATH:ko03450]}	{NA}	{NA}	{GO:0006310; DNA recombination; biological_process GO:0003910; DNA ligase (ATP) activity; molecular_function GO:0006281; DNA repair; biological_process GO:0003677; DNA binding; molecular_function GO:0005524; ATP binding; molecular_function}	{NA}	{NA}	{NA}	{NA}	{NA}
A00589	{Contig10:2412069:2413289:-}	{ELA36556.1; 2og-fe oxygenase [Colletotrichum gloeosporioides Nara gc5]}	{NA}	{cfj:CFIO01_12548; }	{NA}	{NA}	{GO:0016491; oxidoreductase activity; molecular_function GO:0016706; oxidoreductase activity, acting on paired donors, with incorporation or reduction of molecular oxygen, 2-oxoglutarate as one donor, and incorporation of one atom each of oxygen into both donors; molecular_function GO:0055114; oxidation-reduction process; biological_process}	{NA}	{NA}	{NA}	{NA}	{NA}
A00590	{Contig10:234665:235816:-}	{EQB47982.1; D-isomer specific 2-hydroxyacid dehydrogenase [Colletotrichum gloeosporioides Cg-14]}	{NA}	{cfj:CFIO01_05173; }	{NA}	{NA}	{GO:0008152; NA GO:0006098; pentose-phosphate shunt; biological_process GO:0004616; phosphogluconate dehydrogenase (decarboxylating) activity; molecular_function GO:0051287; NAD binding; molecular_function GO:0055114; oxidation-reduction process; biological_process GO:0048037; cofactor binding; molecular_function GO:0016616; oxidoreductase activity, acting on the CH-OH group of donors, NAD or NAD…	{NA}	{NA}	{NA}	{NA}	{NA}
A00591	{Contig10:2415806:2418235:+}	{EQB45263.1; XPG domain-containing protein [Colletotrichum gloeosporioides Cg-14]}	{NA}	{cfj:CFIO01_12549; }	{NA}	{NA}	{GO:0006281; DNA repair; biological_process GO:0004518; nuclease activity; molecular_function}	{NA}	{NA}	{NA}	{NA}	{NA}
A00592	{Contig10:2418990:2421491:-}	{EQB45264.1; hypothetical protein CGLO_15886 [Colletotrichum gloeosporioides Cg-14]}	{NA}	{cfj:CFIO01_12550; }	{NA}	{NA}	{NA}	{NA}	{NA}	{NA}	{NA}	{NA}
A00593	{Contig10:2422161:2423831:+}	{ELA36553.1; TruB family pseudouridylate synthase containing protein [Colletotrichum gloeosporioides Nara gc5]}	{NA}	{cfj:CFIO01_12551; K03177 truB, PUS4, TRUB1 tRNA pseudouridine55 synthase 5.4.99.25 }	{NA}	{NA}	{GO:0006396; RNA processing; biological_process}	{NA}	{NA}	{NA}	{NA}	{NA}
A00594	{Contig10:2424309:2425091:-}	{EQB45266.1; hypothetical protein CGLO_15888 [Colletotrichum gloeosporioides Cg-14]}	{NA}	{cfj:CFIO01_12552; }	{NA}	{NA}	{GO:0008855; exodeoxyribonuclease VII activity; molecular_function GO:0019031; viral envelope; cellular_component GO:0071203; WASH complex; cellular_component GO:0019064; viral envelope fusion with host membrane; biological_process}	{NA}	{NA}	{NA}	{NA}	{NA}
A00595	{Contig10:2427008:2427715:-}	{EQB57475.1; hypothetical protein CGLO_02388 [Colletotrichum gloeosporioides Cg-14]}	{Q9DAA6; Exosome complex component CSL4 }	{cfj:CFIO01_12553; K07573 CSL4, EXOSC1 exosome complex component CSL4 -- Genetic Information Processing; Folding, sorting and degradation; RNA degradation [PATH:ko03018]}	{Hs7705612; KOG3409 Exosomal 3'-5' exoribonuclease complex, subunit ski4 (Csl4) J Translation, ribosomal structure and biogenesis ;}	{NA}	{GO:0003723; RNA binding; molecular_function GO:0000178; exosome (RNase complex); cellular_component}	{PHI:1606; I1S8E2 GzOB047 5518 Fusarium graminearum Fusarium ear blight Triticum (related: wheat) transcription factor Gene deletion reduced virulence}	{A4QSA8_MAGO7; MGG_08628 EDJ94907.1 213 Magnaporthe oryzae 242507 Unknown 15846337 XP_363044.1, XM_363044.1 {ID:PF10447; Description: EXOSC1} Poaceae, especially important on Oryzae herb Rice blast Rice Blast }	{NA}	{NA}	{NA}
A00596	{Contig10:2428344:2429065:+}	{ELA36550.1; c-8 sterol isomerase (erg-1) [Colletotrichum gloeosporioides Cg-14|Colletotrichum gloeosporioides Nara gc5]}	{Q92254; C-8 sterol isomerase }	{cfj:CFIO01_12554; K09829 ERG2 C-8 sterol isomerase 5.-.-.- Metabolism; Lipid metabolism; Steroid biosynthesis [PATH:ko00100]}	{YMR202w; KOG4143 Sigma receptor and C-8 sterol isomerase T Signal transduction mechanisms ;}	{NA}	{GO:0008121; ubiquinol-cytochrome-c reductase activity; molecular_function GO:0009055; NA}	{NA}	{ERG2_USTMA; ERG2 CAA78959.1 241 Ustilago maydis 237631 FUNCTION: Catalyzes the reaction which results in unsaturation at C-7 in the B ring of sterols.; PATHWAY: Steroid metabolism; ergosterol biosynthesis; ergosterol from zymosterol: step 2/5.; SUBCELLULAR LOCATION: Endoplasmic reticulum membrane; Single-pass membrane protein (By similarity).; SIMILARITY: Belongs to the ERG2 family. 17080091 XP_…	{NA}	{NA}	{NA}
A00597	{Contig10:2429734:2430511:-}	{NA}	{NA}	{NA}	{NA}	{NA}	{NA}	{NA}	{NA}	{NA}	{NA}	{NA}
A00598	{Contig10:2433804:2435921:+}	{ELA36549.1; oligopeptide transporter [Colletotrichum gloeosporioides Nara gc5]}	{Q9P380; Probable peptide transporter ptr2 }	{cfj:CFIO01_12555; K03305 TC.POT proton-dependent oligopeptide transporter, POT family -- }	{SPBC13A2.04c; KOG1237 H+/oligopeptide symporter E Amino acid transport and metabolism ;}	{gnl|TC-DB|Q9P380; 2.A.17.2.1 Probable peptide transporter ptr2}	{GO:0016021; integral to membrane; cellular_component GO:0006810; transport; biological_process GO:0055085; transmembrane transport; biological_process GO:0005215; NA GO:0016020; membrane; cellular_component GO:0022857; transmembrane transporter activity; molecular_function}	{PHI:2266; F5HHD5 Ptr2 13684 Parastagonospora nodorum Glume blotch Triticum (related: wheat) Di/tripeptide transport Gene deletion: full unaffected pathogenicity}	{Q6Y392_PHAND; NULL AAO31597.1 625 Phaeosphaeria nodorum 13684 Unknown Unknown Unknown {ID:PF00854; Description: PTR2} Multiple genera of Poaceae and Blysmus compressus (Cyperaceae) herb Glume blotch of wheat and other grasses Glume Blotch {ID:0016020; Method: IEA:InterPro; Description: C:membrane} {ID:0005215; Method: IEA:InterPro; Description: F:transporter activity} {ID:0006857; Method: IEA:In…	{NA}	{NA}	{NA}
A00599	{Contig10:2438367:2439875:-}	{EQB52010.1; hypothetical protein CGLO_08396 [Colletotrichum gloeosporioides Cg-14]}	{P23762; Nitrogen metabolite repression protein nmr }	{cfj:CFIO01_08942; }	{NA}	{NA}	{GO:0006367; transcription initiation from RNA polymerase II promoter; biological_process GO:0006355; regulation of transcription, DNA-dependent; biological_process GO:0071805; potassium ion transmembrane transport; biological_process GO:0015743; malate transport; biological_process GO:0000124; SAGA complex; cellular_component GO:0005634; nucleus; cellular_component GO:0005672; transcription fact…	{NA}	{NA}	{NA}	{NA}	{NA}
A00600	{Contig10:2447193:2449845:-}	{EQB52009.1; hypothetical protein CGLO_08395 [Colletotrichum gloeosporioides Cg-14]}	{NA}	{cfj:CFIO01_08941; }	{NA}	{NA}	{GO:0005634; nucleus; cellular_component GO:0006351; transcription, DNA-dependent; biological_process GO:0008270; zinc ion binding; molecular_function GO:0006355; regulation of transcription, DNA-dependent; biological_process GO:0000981; sequence-specific DNA binding RNA polymerase II transcription factor activity; molecular_function GO:0003677; DNA binding; molecular_function}	{PHI:1796; I1RSR7 GzZC111 5518 Fusarium graminearum Fusarium ear blight Triticum (related: wheat) transcription factor Gene deletion unaffected pathogenicity}	{NA}	{NA}	{NA}	{NA}
A00601	{Contig10:237165:238961:-}	{ELA36068.1; DNA damage response protein [Colletotrichum gloeosporioides Nara gc5]}	{NA}	{cfj:CFIO01_05181; K11309 RTT109, KAT11 regulator of Ty1 transposition protein 109 -- }	{NA}	{NA}	{NA}	{NA}	{NA}	{NA}	{NA}	{NA}
A00602	{Contig10:2450412:2451358:-}	{ELA32630.1; duf652 domain-containing protein [Colletotrichum gloeosporioides Nara gc5]}	{Q9CTH6; rRNA-processing protein FCF1 homolog }	{cfj:CFIO01_08940; K14566 UTP24, FCF1 U3 small nucleolar RNA-associated protein 24 -- Genetic Information Processing; Translation; Ribosome biogenesis in eukaryotes [PATH:ko03008]}	{Hs7705730; KOG3165 Predicted nucleic-acid-binding protein, contains PIN domain R General function prediction only ;}	{NA}	{GO:0032040; small-subunit processome; cellular_component}	{NA}	{NA}	{NA}	{NA}	{NA}
A00603	{Contig10:2453378:2454439:+}	{ELA32629.1; csi2 protein-like protein [Colletotrichum gloeosporioides Cg-14|Colletotrichum gloeosporioides Nara gc5]}	{NA}	{cfj:CFIO01_08939; }	{NA}	{NA}	{NA}	{NA}	{NA}	{NA}	{NA}	{NA}
A00604	{Contig10:2455990:2460513:-}	{ELA32628.1; ABC transporter family protein [Colletotrichum gloeosporioides Nara gc5]}	{Q54U44; ABC transporter C family member 12 }	{cfj:CFIO01_08938; }	{At1g30410; KOG0054 Multidrug resistance-associated protein/mitoxantrone resistance protein, ABC superfamily Q Secondary metabolites biosynthesis, transport and catabolism ;}	{gnl|TC-DB|D2WF19; 3.A.1.208.32 ATP-binding cassette transporter 1 OS=Rhizophagus irregularis GN=ABC1 PE=2 SV=1}	{GO:0005525; GTP binding; molecular_function GO:0016887; ATPase activity; molecular_function GO:0006810; transport; biological_process GO:0016021; integral to membrane; cellular_component GO:0042626; ATPase activity, coupled to transmembrane movement of substances; molecular_function GO:0055085; transmembrane transport; biological_process GO:0016301; kinase activity; molecular_function GO:0005524…	{NA}	{NA}	{NA}	{NA}	{NA}
A00605	{Contig10:2465563:2467579:-}	{EQB43783.1; INO80 chromatin remodeling complex Ies1 [Colletotrichum gloeosporioides Cg-14]}	{C8V8H5; Ino eighty subunit 1 }	{cfj:CFIO01_08937; K11675 IES1 Ino eighty subunit 1 -- }	{NA}	{NA}	{NA}	{NA}	{NA}	{NA}	{NA}	{NA}
A00606	{Contig10:2469653:2471815:-}	{ENH87426.1; ATP-dependent rna helicase ded1 [Colletotrichum orbiculare MAFF 240422]}	{Q4I7K4; ATP-dependent RNA helicase DED1 }	{cfj:CFIO01_08936; K11594 DDX3X, bel ATP-dependent RNA helicase DDX3X 3.6.4.13 Organismal Systems; Immune system; RIG-I-like receptor signaling pathway [PATH:ko04622] Human Diseases; Cancers; Viral carcinogenesis [PATH:ko05203] Human Diseases; Infectious diseases; Hepatitis B [PATH:ko05161]}	{SPCC1795.11; KOG0335 ATP-dependent RNA helicase A RNA processing and modification ;}	{gnl|TC-DB|O00571; 1.I.1.1.3 ATP-dependent RNA helicase DDX3X OS=Homo sapiens GN=DDX3X PE=1 SV=3}	{GO:0005524; ATP binding; molecular_function GO:0003677; DNA binding; molecular_function GO:0008026; ATP-dependent helicase activity; molecular_function GO:0003676; nucleic acid binding; molecular_function GO:0004386; helicase activity; molecular_function GO:0016787; hydrolase activity; molecular_function}	{NA}	{NA}	{NA}	{NA}	{NA}
A00607	{Contig10:2475160:2475901:-}	{EQB46891.1; hypothetical protein CGLO_14033 [Colletotrichum gloeosporioides Cg-14]}	{Q9P6U7; Probable proteasome subunit beta type-4 }	{cfj:CFIO01_08935; K02734 PSMB2 20S proteasome subunit beta 4 3.4.25.1 Genetic Information Processing; Folding, sorting and degradation; Proteasome [PATH:ko03050]}	{YER012w; KOG0177 20S proteasome, regulatory subunit beta type PSMB2/PRE1 O Posttranslational modification, protein turnover, chaperones ;}	{NA}	{GO:0003899; DNA-directed RNA polymerase activity; molecular_function GO:0003677; DNA binding; molecular_function GO:0005839; proteasome core complex; cellular_component GO:0003700; sequence-specific DNA binding transcription factor activity; molecular_function GO:0016987; sigma factor activity; molecular_function GO:0006355; regulation of transcription, DNA-dependent; biological_process GO:00063…	{NA}	{NA}	{NA}	{NA}	{NA}
A00608	{Contig10:2476471:2478276:+}	{EQB46890.1; hypothetical protein CGLO_14032 [Colletotrichum gloeosporioides Cg-14]}	{Q9P7C0; Uncharacterized WD repeat-containing protein C2E1P5.05 }	{cfj:CFIO01_08934; K14793 RRP9 ribosomal RNA-processing protein 9 -- }	{SPAC2E1P5.05; KOG0299 U3 snoRNP-associated protein (contains WD40 repeats) A RNA processing and modification ;}	{NA}	{GO:0000398; nuclear mRNA splicing, via spliceosome; biological_process GO:0005681; spliceosomal complex; cellular_component GO:0006814; sodium ion transport; biological_process GO:0005515; protein binding; molecular_function GO:0016020; membrane; cellular_component GO:0015385; sodium:hydrogen antiporter activity; molecular_function}	{NA}	{NA}	{NA}	{NA}	{NA}
A00609	{Contig10:2478689:2482813:-}	{ELA32624.1; ulp1 protease family protein [Colletotrichum gloeosporioides Nara gc5]}	{NA}	{NA}	{NA}	{NA}	{GO:0008234; cysteine-type peptidase activity; molecular_function GO:0006508; proteolysis; biological_process}	{NA}	{NA}	{NA}	{NA}	{NA}
A00610	{Contig10:2484172:2484913:+}	{ELA32623.1; signal peptidase subunit family protein [Colletotrichum gloeosporioides Nara gc5]}	{NA}	{cfj:CFIO01_08932; }	{NA}	{NA}	{GO:0016021; integral to membrane; cellular_component GO:0006465; signal peptide processing; biological_process GO:0005787; signal peptidase complex; cellular_component GO:0008233; peptidase activity; molecular_function}	{NA}	{NA}	{NA}	{NA}	{NA}
A00611	{Contig10:2485281:2489650:-}	{ELA32622.1; exonuclease kem1 [Colletotrichum gloeosporioides Nara gc5]}	{P40383; 5'-3' exoribonuclease 1 }	{cfj:CFIO01_08931; K12618 XRN1, SEP1, KEM1 5'-3' exoribonuclease 1 3.1.13.- Genetic Information Processing; Translation; Ribosome biogenesis in eukaryotes [PATH:ko03008] Genetic Information Processing; Folding, sorting and degradation; RNA degradation [PATH:ko03018]}	{SPAC17A5.14; KOG2045 5'-3' exonuclease XRN1/KEM1/SEP1 involved in DNA strand exchange and mRNA turnover LD Replication, recombination and repair ; Cell cycle control, cell division, chromosome partitioning ;}	{NA}	{GO:0005622; intracellular; cellular_component GO:0003676; nucleic acid binding; molecular_function GO:0004527; exonuclease activity; molecular_function}	{PHI:1671; Q4HWE2 GzCCHC011 5518 Fusarium graminearum Fusarium ear blight Triticum (related: wheat) transcription factor Gene deletion reduced virulence}	{Q5AL09_CANAL; KEM1 EAL03406.1 1422 Candida albicans 5476 CAUTION: The sequence shown here is derived from an EMBL/GenBank/DDBJ whole genome shotgun (WGS) entry which is preliminary data. 15123810 XP_722179.1, XM_717086.1 {ID:PF03159; Description: XRN_N} Isolated from a wide variety of substrates including humans animals invasive candidal disease invasive candidal disease {ID:0005622; Method: IEA…	{NA}	{NA}	{NA}
A00612	{Contig10:239447:240483:+}	{EQB47980.1; RNase III domain-containing protein [Colletotrichum gloeosporioides Cg-14]}	{NA}	{cfj:CFIO01_05182; K17437 MRPL15 large subunit ribosomal protein L15 -- }	{NA}	{NA}	{GO:0003723; RNA binding; molecular_function GO:0004525; ribonuclease III activity; molecular_function GO:0006396; RNA processing; biological_process}	{NA}	{NA}	{NA}	{NA}	{NA}
A00613	{Contig10:2490703:2492276:+}	{EQB46886.1; hypothetical protein CGLO_14028 [Colletotrichum gloeosporioides Cg-14]}	{Q4I7L0; Histone acetyltransferase type B subunit 2 }	{cfj:CFIO01_08930; K10752 RBBP4, HAT2, CAF1, MIS16 histone-binding protein RBBP4 -- Cellular Processes; Cell growth and death; Cellular senescence [PATH:ko04218]}	{Hs5032027; KOG0264 Nucleosome remodeling factor, subunit CAF1/NURF55/MSI1 B Chromatin structure and dynamics ;}	{NA}	{GO:0005515; protein binding; molecular_function}	{NA}	{NA}	{NA}	{NA}	{NA}
A00614	{Contig10:2493882:2496088:-}	{EQB46885.1; hypothetical protein CGLO_14027 [Colletotrichum gloeosporioides Cg-14]}	{O13801; Uncharacterized RNA-binding protein C17H9.04c }	{cfj:CFIO01_08929; }	{SPAC17H9.04c; KOG4198 RNA-binding Ran Zn-finger protein and related proteins R General function prediction only ;}	{NA}	{GO:0003676; nucleic acid binding; molecular_function GO:0008270; zinc ion binding; molecular_function}	{NA}	{NA}	{NA}	{NA}	{NA}
A00615	{Contig10:2502216:2502633:+}	{ELA32618.1; plasma membrane proteolipid 3 [Colletotrichum gloeosporioides Nara gc5]}	{Q4WYA5; Plasma membrane proteolipid 3 }	{cfj:CFIO01_08928; }	{CE21235_2; KOG1773 Stress responsive protein R General function prediction only ;}	{gnl|TC-DB|I1CTU6; 9.B.12.2.2 Plasma membrane proteolipid 3 OS=Rhizopus delemar (strain RA 99-880 / ATCC MYA-4621 / FGSC 9543 / NRRL 43880) GN=RO3G_16587 PE=4 SV=1}	{GO:0016021; integral to membrane; cellular_component}	{NA}	{NA}	{NA}	{NA}	{NA}
A00616	{Contig10:2504513:2506072:+}	{EQB50879.1; hypothetical protein CGLO_09636 [Colletotrichum gloeosporioides Cg-14]}	{NA}	{cfj:CFIO01_08927; }	{NA}	{NA}	{NA}	{NA}	{NA}	{NA}	{NA}	{NA}
A00617	{Contig10:2508595:2511483:-}	{ELA32616.1; ctd kinase subunit alpha [Colletotrichum gloeosporioides Nara gc5]}	{O14098; CTD kinase subunit alpha }	{cfj:CFIO01_08926; K00916 CTK1 CTD kinase subunit alpha 2.7.11.22 2.7.11.23 }	{SPAC2F3.15; KOG0600 Cdc2-related protein kinase D Cell cycle control, cell division, chromosome partitioning ;}	{NA}	{GO:0006468; protein phosphorylation; biological_process GO:0003824; NA GO:0004672; protein kinase activity; molecular_function GO:0005524; ATP binding; molecular_function}	{PHI:1211; I1RRQ8 (Sc Ctk1) 5518 Fusarium graminearum Fusarium ear blight Triticum (related: wheat) protein kinase Gene deletion: full reduced virulence}	{NA}	{NA}	{NA}	{NA}
A00618	{Contig10:2517066:2519428:+}	{EQB53389.1; glycogen synthase [Colletotrichum gloeosporioides Cg-14]}	{O93869; Glycogen [starch] synthase }	{cfj:CFIO01_08925; K00693 GYS glycogen synthase 2.4.1.11 Metabolism; Carbohydrate metabolism; Starch and sucrose metabolism [PATH:ko00500] Environmental Information Processing; Signal transduction; PI3K-Akt signaling pathway [PATH:ko04151] Environmental Information Processing; Signal transduction; AMPK signaling pathway [PATH:ko04152] Organismal Systems; Endocrine system; Insulin signaling pathwa…	{YFR015c; KOG3742 Glycogen synthase G Carbohydrate transport and metabolism ;}	{NA}	{GO:0005978; glycogen biosynthetic process; biological_process GO:0009058; biosynthetic process; biological_process GO:0004373; glycogen (starch) synthase activity; molecular_function}	{PHI:3816; G4MUX6 GSN1 318829 Magnaporthe oryzae Rice blast Oryza sativa (related: rice) Glycogen synthase Gene disruption reduced virulence}	{NA}	{NA}	{NA}	{CAP73770.1_; GT3 glycogen synthase (EC 2.4.1.11). -}
A00619	{Contig10:2520893:2522884:+}	{EQB53390.1; F-box domain-containing protein [Colletotrichum gloeosporioides Cg-14]}	{NA}	{cfj:CFIO01_08924; }	{NA}	{NA}	{GO:0005515; protein binding; molecular_function}	{NA}	{NA}	{NA}	{NA}	{NA}
A00620	{Contig10:2535985:2537211:+}	{ELA32613.1; hypothetical protein CGGC5_816 [Colletotrichum gloeosporioides Nara gc5]}	{NA}	{cfj:CFIO01_08922; }	{NA}	{NA}	{NA}	{NA}	{NA}	{NA}	{NA}	{NA}
A00621	{Contig10:2553421:2554640:-}	{ELA32612.1; fatty acid elongase [Colletotrichum gloeosporioides Cg-14|Colletotrichum gloeosporioides Nara gc5]}	{P25358; Elongation of fatty acids protein 2 }	{cfj:CFIO01_09535; K10246 ELO3 fatty acid elongase 3 2.3.1.199 Metabolism; Lipid metabolism; Fatty acid elongation [PATH:ko00062] Metabolism; Lipid metabolism; Biosynthesis of unsaturated fatty acids [PATH:ko01040]}	{YCR034w; KOG3071 Fatty acyl-CoA elongase/Polyunsaturated fatty acid specific elongation enzyme I Lipid transport and metabolism ;}	{NA}	{GO:0016021; integral to membrane; cellular_component}	{NA}	{NA}	{NA}	{NA}	{NA}
A00622	{Contig10:2557421:2558446:+}	{ELA32611.1; cytochrome c oxidase polypeptide vi [Colletotrichum gloeosporioides Cg-14|Colletotrichum gloeosporioides Nara gc5]}	{Q01359; Cytochrome c oxidase subunit 6, mitochondrial }	{cfj:CFIO01_09534; K02264 COX5A cytochrome c oxidase subunit 5a -- Metabolism; Energy metabolism; Oxidative phosphorylation [PATH:ko00190] Organismal Systems; Circulatory system; Cardiac muscle contraction [PATH:ko04260] Human Diseases; Neurodegenerative diseases; Alzheimer's disease [PATH:ko05010] Human Diseases; Neurodegenerative diseases; Parkinson's disease [PATH:ko05012] Human Diseases; Neur…	{YHR051w; KOG4077 Cytochrome c oxidase, subunit Va/COX6 C Energy production and conversion ;}	{gnl|TC-DB|P00427; 3.D.4.8.1 Cytochrome c oxidase subunit 6, mitochondrial OS=Saccharomyces cerevisiae (strain ATCC 204508 / S288c) GN=COX6 PE=1 SV=1}	{GO:0004129; cytochrome-c oxidase activity; molecular_function GO:0005743; mitochondrial inner membrane; cellular_component}	{NA}	{NA}	{NA}	{NA}	{NA}
A00623	{Contig10:240745:241677:-}	{EQB47979.1; hypothetical protein CGLO_12823 [Colletotrichum gloeosporioides Cg-14]}	{NA}	{cfj:CFIO01_05183; }	{NA}	{NA}	{NA}	{NA}	{NA}	{NA}	{NA}	{NA}
A00624	{Contig10:2559420:2565561:-}	{ELA32610.1; endosomal cargo receptor [Colletotrichum gloeosporioides Nara gc5]}	{NA}	{cfj:CFIO01_09533; }	{NA}	{NA}	{GO:0016032; NA GO:0016021; integral to membrane; cellular_component GO:0006810; transport; biological_process}	{NA}	{NA}	{NA}	{NA}	{NA}
A00625	{Contig10:2566326:2571181:+}	{EQB52691.1; PhoD-like phosphatase [Colletotrichum gloeosporioides Cg-14]}	{NA}	{cfj:CFIO01_09532; K01113 phoD alkaline phosphatase D 3.1.3.1 Metabolism; Metabolism of cofactors and vitamins; Folate biosynthesis [PATH:ko00790] Environmental Information Processing; Signal transduction; Two-component system [PATH:ko02020]}	{NA}	{NA}	{NA}	{NA}	{NA}	{NA}	{NA}	{NA}
A00626	{Contig10:2571287:2574546:-}	{ELA32608.1; methyltransferase domain-containing protein [Colletotrichum gloeosporioides Nara gc5]}	{NA}	{cfj:CFIO01_13381; }	{NA}	{NA}	{GO:0008152; NA GO:0008168; methyltransferase activity; molecular_function}	{NA}	{NA}	{NA}	{NA}	{NA}
A00627	{Contig10:2574890:2575756:-}	{ELA32606.1; hypothetical protein CGGC5_809 [Colletotrichum gloeosporioides Nara gc5]}	{NA}	{cfj:CFIO01_13379; }	{NA}	{NA}	{NA}	{NA}	{NA}	{NA}	{NA}	{NA}
A00628	{Contig10:2578111:2579538:+}	{ELA32605.1; trimethyllysine dioxygenase [Colletotrichum gloeosporioides Nara gc5]}	{Q96UB1; Trimethyllysine dioxygenase }	{cfj:CFIO01_13670; K00474 TMLHE trimethyllysine dioxygenase 1.14.11.8 Metabolism; Amino acid metabolism; Lysine degradation [PATH:ko00310]}	{NA}	{NA}	{GO:0055114; oxidation-reduction process; biological_process GO:0016491; oxidoreductase activity; molecular_function}	{NA}	{NA}	{NA}	{NA}	{NA}
A00629	{Contig10:2580486:2581518:+}	{ELA32604.1; sorbitol utilization protein sou2 [Colletotrichum gloeosporioides Cg-14|Colletotrichum gloeosporioides Nara gc5]}	{G0RH19; L-xylulose reductase }	{cfj:CFIO01_13671; K17742 SOU1 sorbose reductase 1.1.1.289 Metabolism; Carbohydrate metabolism; Fructose and mannose metabolism [PATH:ko00051]}	{SPAC8E11.10; KOG0725 Reductases with broad range of substrate specificities R General function prediction only ;}	{NA}	{GO:0048037; cofactor binding; molecular_function GO:0003857; 3-hydroxyacyl-CoA dehydrogenase activity; molecular_function GO:0050662; coenzyme binding; molecular_function GO:0016491; oxidoreductase activity; molecular_function GO:0008152; NA GO:0003824; NA GO:0006631; fatty acid metabolic process; biological_process GO:0055114; oxidation-reduction process; biological_process GO:0016616; oxidored…	{PHI:2269; Q32WF7 Mdh1 13684 Parastagonospora nodorum Glume blotch Triticum (related: wheat) Mannitol 2-dehydrogenase Gene disruption unaffected pathogenicity}	{Q32WF7_PHAND; MDH1 AAX14688.1 266 Phaeosphaeria nodorum 13684 Unknown 16859492 Unknown {ID:PF00106; Description: adh_short} Multiple genera of Poaceae and Blysmus compressus (Cyperaceae) herb Glume blotch of wheat and other grasses Glume Blotch {ID:0005488; Method: IEA:InterPro; Description: F:binding} {ID:0016491; Method: IEA:InterPro; Description: F:oxidoreductase activity}}	{NA}	{NA}	{NA}
A00630	{Contig10:2583063:2584919:+}	{ELA32603.1; serine threonine-protein phosphatase 2b catalytic subunit [Colletotrichum gloeosporioides Cg-14|Colletotrichum gloeosporioides Nara gc5]}	{Q05681; Serine/threonine-protein phosphatase 2B catalytic subunit }	{val:VDBG_00079; K04348 PPP3C, CNA serine/threonine-protein phosphatase 2B catalytic subunit 3.1.3.16 Environmental Information Processing; Signal transduction; MAPK signaling pathway [PATH:ko04010] Environmental Information Processing; Signal transduction; Wnt signaling pathway [PATH:ko04310] Environmental Information Processing; Signal transduction; VEGF signaling pathway [PATH:ko04370] Environ…	{SPBC1346.01c; KOG0375 Serine-threonine phosphatase 2B, catalytic subunit R General function prediction only ;}	{NA}	{GO:0016787; hydrolase activity; molecular_function}	{PHI:2063; G4N168 MCNA 318829 Magnaporthe oryzae Rice blast Oryza sativa (related: rice) no data found Altered gene expression / gene regulation: silencing reduced virulence}	{Q5ABP4_CANAL; CMP1 EAL00094.1 609 Candida albicans 5476 CATALYTIC ACTIVITY: A phosphoprotein + H(2)O = a protein + phosphate.; SIMILARITY: Belongs to the PPP phosphatase family. 15123810 XP_718995.1, XM_713902.1 {ID:PF00149; Description: Metallophos} Isolated from a wide variety of substrates including humans animals invasive candidal disease invasive candidal disease {ID:0004721; Method: IEA:EC…	{NA}	{NA}	{NA}
A00631	{Contig10:2585415:2586624:-}	{EQB52685.1; hypothetical protein CGLO_07667 [Colletotrichum gloeosporioides Cg-14]}	{NA}	{pfy:PFICI_08325; }	{NA}	{NA}	{NA}	{NA}	{NA}	{NA}	{NA}	{NA}
A00632	{Contig10:2587382:2587879:-}	{ELA32601.1; hypothetical protein CGGC5_804 [Colletotrichum gloeosporioides Nara gc5]}	{NA}	{plj:VFPFJ_08081; K11877 PSMG3, PAC3 proteasome assembly chaperone 3 -- }	{NA}	{NA}	{NA}	{NA}	{NA}	{NA}	{NA}	{NA}
A00633	{Contig10:2588491:2594113:+}	{ELA32600.1; DEAD/DEAH box RNA helicase [Colletotrichum gloeosporioides Nara gc5]}	{Q04217; Probable ATP-dependent RNA helicase DHR1 }	{tre:TRIREDRAFT_3579; K14780 DHX37, DHR1 ATP-dependent RNA helicase DHX37/DHR1 3.6.4.13 }	{YMR128w; KOG0926 DEAH-box RNA helicase AJ RNA processing and modification ; Translation, ribosomal structure and biogenesis ;}	{NA}	{GO:0006810; transport; biological_process GO:0016491; oxidoreductase activity; molecular_function GO:0005524; ATP binding; molecular_function GO:0003677; DNA binding; molecular_function GO:0008152; NA GO:0009058; biosynthetic process; biological_process GO:0008026; ATP-dependent helicase activity; molecular_function GO:0003676; nucleic acid binding; molecular_function GO:0004386; helicase activi…	{NA}	{NA}	{NA}	{NA}	{NA}
A00634	{Contig10:244483:247593:+}	{EQB47978.1; hypothetical protein CGLO_12822 [Colletotrichum gloeosporioides Cg-14]}	{NA}	{cfj:CFIO01_05184; }	{NA}	{NA}	{GO:0005634; nucleus; cellular_component GO:0071630; nucleus-associated proteasomal ubiquitin-dependent protein catabolic process; biological_process GO:0031144; proteasome localization; biological_process}	{NA}	{NA}	{NA}	{NA}	{NA}
A00635	{Contig10:2594869:2595771:+}	{ELA32599.1; NmrA-like family protein [Colletotrichum gloeosporioides Nara gc5]}	{NA}	{val:VDBG_05018; }	{NA}	{NA}	{GO:0051287; NAD binding; molecular_function GO:0055114; oxidation-reduction process; biological_process GO:0003824; NA GO:0044237; cellular metabolic process; biological_process GO:0016620; oxidoreductase activity, acting on the aldehyde or oxo group of donors, NAD or NADP as acceptor; molecular_function GO:0050662; coenzyme binding; molecular_function}	{PHI:2175; G4NAJ0 NMR3 318829 Magnaporthe oryzae Rice blast Oryza sativa (related: rice) Corepressor to control virulence-associated gene expression downstream of Tps1 Gene deletion: full reduced virulence}	{NA}	{NA}	{NA}	{NA}
A00636	{Contig10:2595987:2597122:-}	{EQB52680.1; MED6 mediator sub complex component [Colletotrichum gloeosporioides Cg-14]}	{Q9HED8; Mediator of RNA polymerase II transcription subunit 6 }	{val:VDBG_00084; K15128 MED6 mediator of RNA polymerase II transcription subunit 6 -- }	{NA}	{NA}	{GO:0001104; RNA polymerase II transcription cofactor activity; molecular_function GO:0016592; mediator complex; cellular_component GO:0006357; regulation of transcription from RNA polymerase II promoter; biological_process}	{NA}	{NA}	{NA}	{NA}	{NA}
A00637	{Contig10:2597378:2598139:+}	{ELA32596.1; kinase phosphorylation protein [Colletotrichum gloeosporioides Nara gc5]}	{NA}	{plj:VFPFJ_08077; }	{NA}	{NA}	{NA}	{NA}	{NA}	{NA}	{NA}	{NA}
A00638	{Contig10:2598374:2601359:-}	{ELA32595.1; checkpoint protein hus1 [Colletotrichum gloeosporioides Nara gc5]}	{NA}	{val:VDBG_00086; K10903 HUS1 HUS1 checkpoint protein -- Cellular Processes; Cell growth and death; Cellular senescence [PATH:ko04218]}	{NA}	{NA}	{GO:0000077; DNA damage checkpoint; biological_process GO:0004842; ubiquitin-protein ligase activity; molecular_function GO:0030896; checkpoint clamp complex; cellular_component GO:0008270; zinc ion binding; molecular_function GO:0005680; anaphase-promoting complex; cellular_component GO:0006281; DNA repair; biological_process GO:0005515; protein binding; molecular_function GO:0046872; metal ion …	{NA}	{NA}	{NA}	{NA}	{NA}
A00639	{Contig10:2606710:2611927:+}	{OHW94679.1; cytokinesis protein sepa [Colletotrichum incanum]}	{NA}	{glz:GLAREA_01032; K11238 BNI1 cytokinesis protein -- Environmental Information Processing; Signal transduction; MAPK signaling pathway - yeast [PATH:ko04011]}	{NA}	{NA}	{GO:0030036; actin cytoskeleton organization; biological_process GO:0017048; Rho GTPase binding; molecular_function GO:0003779; actin binding; molecular_function GO:0016043; cellular component organization; biological_process}	{NA}	{NA}	{NA}	{NA}	{NA}
A00640	{Contig10:2613592:2618968:+}	{ELA26318.1; hatpase c domain-containing protein [Colletotrichum gloeosporioides Nara gc5]}	{NA}	{cfj:CFIO01_10090; }	{NA}	{NA}	{GO:0046914; transition metal ion binding; molecular_function GO:0006355; regulation of transcription, DNA-dependent; biological_process GO:0046983; protein dimerization activity; molecular_function}	{NA}	{NA}	{NA}	{NA}	{NA}
A00641	{Contig10:2619469:2620663:+}	{ELA26317.1; het domain-containing protein [Colletotrichum gloeosporioides Nara gc5]}	{NA}	{cfj:CFIO01_10089; }	{NA}	{NA}	{NA}	{NA}	{NA}	{NA}	{NA}	{NA}
A00642	{Contig10:2621738:2624510:-}	{EQB54704.1; GTPase-activating protein GYP7 [Colletotrichum gloeosporioides Cg-14]}	{P09379; GTPase-activating protein GYP7 }	{pfy:PFICI_08337; K20168 TBC1D15 TBC1 domain family member 15 -- Cellular Processes; Transport and catabolism; Mitophagy - animal [PATH:ko04137]}	{SPAC630.05; KOG2197 Ypt/Rab-specific GTPase-activating protein GYP7 and related proteins T Signal transduction mechanisms ;}	{NA}	{GO:0032313; regulation of Rab GTPase activity; biological_process GO:0005097; Rab GTPase activator activity; molecular_function}	{NA}	{NA}	{NA}	{NA}	{NA}
A00643	{Contig10:2625486:2626367:-}	{OHW94684.1; hypothetical protein CSPAE12_06773 [Colletotrichum incanum]}	{NA}	{pfy:PFICI_08336; }	{NA}	{NA}	{NA}	{NA}	{NA}	{NA}	{NA}	{NA}
A00644	{Contig10:2627255:2628267:-}	{EQB54703.1; hypothetical protein CGLO_05422 [Colletotrichum gloeosporioides Cg-14]}	{P10962; Protein MAK16 }	{tre:TRIREDRAFT_59991; K14831 MAK16 protein MAK16 -- }	{YAL025c; KOG3064 RNA-binding nuclear protein (MAK16) containing a distinct C4 Zn-finger A RNA processing and modification ;}	{gnl|TC-DB|A9V8N9; 1.A.77.1.13 Predicted protein OS=Monosiga brevicollis GN=33945 PE=4 SV=1}	{GO:0032040; small-subunit processome; cellular_component GO:0003677; DNA binding; molecular_function GO:0005634; nucleus; cellular_component GO:0045893; positive regulation of transcription, DNA-dependent; biological_process}	{NA}	{NA}	{NA}	{NA}	{NA}
A00645	{Contig10:248078:249820:-}	{EQB47977.1; hypothetical protein CGLO_12821 [Colletotrichum gloeosporioides Cg-14]}	{NA}	{cfj:CFIO01_05185; }	{NA}	{NA}	{NA}	{NA}	{NA}	{NA}	{NA}	{NA}
A00646	{Contig10:2628770:2630429:+}	{KZL67982.1; GTP-binding protein [Colletotrichum tofieldiae]}	{A7HSK9; tRNA modification GTPase MnmE }	{fox:FOXG_07964; K03650 mnmE, trmE, MSS1 tRNA modification GTPase 3.6.-.- }	{Hs14249126; KOG1191 Mitochondrial GTPase J Translation, ribosomal structure and biogenesis ;}	{NA}	{GO:0005622; intracellular; cellular_component GO:0003924; GTPase activity; molecular_function GO:0005524; ATP binding; molecular_function GO:0007264; small GTPase mediated signal transduction; biological_process GO:0004553; hydrolase activity, hydrolyzing O-glycosyl compounds; molecular_function GO:0005525; GTP binding; molecular_function GO:0005975; carbohydrate metabolic process; biological_pr…	{NA}	{NA}	{NA}	{NA}	{NA}
A00647	{Contig10:2631053:2639585:-}	{EQB58865.1; hypothetical protein CGLO_00821 [Colletotrichum gloeosporioides Cg-14]}	{O14255; Probable mannosyl-oligosaccharide glucosidase }	{fox:FOXG_07965; K01228 GCS1 mannosyl-oligosaccharide glucosidase 3.2.1.106 Metabolism; Glycan biosynthesis and metabolism; N-Glycan biosynthesis [PATH:ko00510] Genetic Information Processing; Folding, sorting and degradation; Protein processing in endoplasmic reticulum [PATH:ko04141]}	{SPAC6G10.09; KOG2161 Glucosidase I G Carbohydrate transport and metabolism ;}	{NA}	{GO:0004555; alpha,alpha-trehalase activity; molecular_function GO:0004573; mannosyl-oligosaccharide glucosidase activity; molecular_function GO:0005991; trehalose metabolic process; biological_process GO:0009311; oligosaccharide metabolic process; biological_process}	{NA}	{NA}	{NA}	{YES}	{CCT67252.1_; GH63 processing 伪-glucosidase (EC 3.2.1.106); 伪-1,3-glucosidase (EC 3.2.1.84); 伪-glucosidase (EC 3.2.1.20); mannosylglycerate 伪-mannosidase / mannosylglycerate hydrolase (EC 3.2.1.170) -}
A00648	{Contig10:2640627:2644775:+}	{EQB58866.1; hypothetical protein CGLO_00822 [Colletotrichum gloeosporioides Cg-14]}	{NA}	{plj:VFPFJ_08210; K20306 TRAPPC9, TRS120 trafficking protein particle complex subunit 9 -- }	{NA}	{NA}	{NA}	{NA}	{NA}	{NA}	{NA}	{NA}
A00649	{Contig10:2645222:2647744:+}	{EQB58867.1; aminodeoxychorismate synthase [Colletotrichum gloeosporioides Cg-14]}	{NA}	{pfy:PFICI_08348; K13950 pabAB para-aminobenzoate synthetase 2.6.1.85 Metabolism; Metabolism of cofactors and vitamins; Folate biosynthesis [PATH:ko00790]}	{NA}	{NA}	{GO:0016787; hydrolase activity; molecular_function GO:0016833; oxo-acid-lyase activity; molecular_function GO:0006541; glutamine metabolic process; biological_process GO:0009058; biosynthetic process; biological_process}	{NA}	{NA}	{NA}	{NA}	{NA}
A00650	{Contig10:2648277:2648731:-}	{EQB58868.1; vacuolar protein sorting 55 [Colletotrichum gloeosporioides Cg-14]}	{Q9UUH1; Vacuolar protein sorting-associated protein 55 }	{tmn:UCRPA7_7825; }	{YJR044c; KOG2174 Leptin receptor gene-related protein T Signal transduction mechanisms ;}	{NA}	{NA}	{NA}	{NA}	{NA}	{NA}	{NA}
A00651	{Contig10:2649478:2650493:+}	{ELA26308.1; proteasome component [Colletotrichum gloeosporioides Cg-14|Colletotrichum gloeosporioides Nara gc5]}	{O14250; Probable proteasome subunit alpha type-6 }	{fox:FOXG_07962; K02725 PSMA1 20S proteasome subunit alpha 6 3.4.25.1 Genetic Information Processing; Folding, sorting and degradation; Proteasome [PATH:ko03050]}	{SPAC6G10.04c; KOG0863 20S proteasome, regulatory subunit alpha type PSMA1/PRE5 O Posttranslational modification, protein turnover, chaperones ;}	{NA}	{GO:0051603; proteolysis involved in cellular protein catabolic process; biological_process GO:0019773; proteasome core complex, alpha-subunit complex; cellular_component GO:0004298; threonine-type endopeptidase activity; molecular_function GO:0006511; ubiquitin-dependent protein catabolic process; biological_process GO:0004175; endopeptidase activity; molecular_function GO:0005839; proteasome co…	{NA}	{NA}	{NA}	{NA}	{NA}
A00652	{Contig10:2651171:2652107:-}	{EQB58870.1; hypothetical protein CGLO_00826 [Colletotrichum gloeosporioides Cg-14]}	{K3VH30; Bifunctional cytokinin biosynthesis protein }	{tmn:UCRPA7_7823; K06966 K06966 uncharacterized protein -- }	{NA}	{NA}	{GO:0007205; activation of protein kinase C activity by G-protein coupled receptor protein signaling pathway; biological_process GO:0004143; diacylglycerol kinase activity; molecular_function}	{NA}	{NA}	{NA}	{NA}	{NA}
A00653	{Contig10:2654296:2656719:+}	{ELA26306.1; clptm1 domain protein [Colletotrichum gloeosporioides Nara gc5]}	{NA}	{tmn:UCRPA7_7822; }	{At5g08500; KOG2489 Transmembrane protein R General function prediction only ;}	{NA}	{NA}	{NA}	{NA}	{NA}	{NA}	{NA}
A00654	{Contig10:2658965:2660181:+}	{ELA26305.1; hypothetical protein CGGC5_12697 [Colletotrichum gloeosporioides Nara gc5]}	{NA}	{fvr:FVEG_04876; }	{NA}	{NA}	{NA}	{NA}	{NA}	{NA}	{NA}	{NA}
A00655	{Contig10:2660660:2661441:-}	{EQB50290.1; hypothetical protein CGLO_10277 [Colletotrichum gloeosporioides Cg-14]}	{Q9Y7L0; Protein transport protein sec22 }	{tmn:UCRPA7_7820; K08517 SEC22 vesicle transport protein SEC22 -- Genetic Information Processing; Folding, sorting and degradation; SNARE interactions in vesicular transport [PATH:ko04130] Cellular Processes; Transport and catabolism; Phagosome [PATH:ko04145] Human Diseases; Infectious diseases; Legionellosis [PATH:ko05134]}	{SPBC2A9.08c; KOG0862 Synaptobrevin/VAMP-like protein SEC22 U Intracellular trafficking, secretion, and vesicular transport ;}	{NA}	{GO:0016021; integral to membrane; cellular_component GO:0016192; vesicle-mediated transport; biological_process}	{NA}	{NA}	{NA}	{NA}	{NA}
A00656	{Contig10:252539:254623:-}	{ELA32563.1; mixed-linked glucanase, partial [Colletotrichum gloeosporioides Nara gc5]}	{NA}	{cfj:CFIO01_05186; }	{NA}	{NA}	{NA}	{NA}	{NA}	{NA}	{YES}	{NA}
A00657	{Contig10:2662587:2663546:+}	{ELA26303.1; proline-rich early nodulin [Colletotrichum gloeosporioides Nara gc5]}	{NA}	{fgr:FGSG_06233; }	{NA}	{NA}	{NA}	{NA}	{NA}	{NA}	{NA}	{NA}
A00658	{Contig10:2664191:2665400:+}	{ELA26302.1; killer toxin sensitivity protein [Colletotrichum gloeosporioides Nara gc5]}	{NA}	{fpu:FPSE_07265; K11376 ELP5, IKI1 elongator complex protein 5 -- }	{NA}	{NA}	{GO:0006355; regulation of transcription, DNA-dependent; biological_process}	{NA}	{NA}	{NA}	{NA}	{NA}
A00659	{Contig10:2666544:2667419:+}	{XP_022472571.1; hypothetical protein CORC01_09281 [Colletotrichum orchidophilum]}	{NA}	{fgr:FGSG_05217; K12846 SNRNP27 U4/U6.U5 tri-snRNP-associated protein 3 -- Genetic Information Processing; Transcription; Spliceosome [PATH:ko03040]}	{NA}	{NA}	{NA}	{NA}	{NA}	{NA}	{NA}	{NA}
A00660	{Contig10:2667711:2668950:-}	{OLN85038.1; Retinol dehydrogenase 8 [Colletotrichum chlorophyti]}	{NA}	{mtm:MYCTH_2301267; }	{NA}	{NA}	{GO:0008152; NA GO:0016491; oxidoreductase activity; molecular_function}	{NA}	{NA}	{NA}	{NA}	{NA}
A00661	{Contig10:2669718:2671044:+}	{EQB50294.1; phosphoserine aminotransferase [Colletotrichum gloeosporioides Cg-14]}	{P33330; Phosphoserine aminotransferase }	{val:VDBG_00093; K00831 serC, PSAT1 phosphoserine aminotransferase 2.6.1.52 Metabolism; Energy metabolism; Methane metabolism [PATH:ko00680] Metabolism; Amino acid metabolism; Glycine, serine and threonine metabolism [PATH:ko00260] Metabolism; Metabolism of cofactors and vitamins; Vitamin B6 metabolism [PATH:ko00750]}	{YOR184w; KOG2790 Phosphoserine aminotransferase HE Coenzyme transport and metabolism ; Amino acid transport and metabolism ;}	{NA}	{GO:0008152; NA}	{NA}	{NA}	{NA}	{NA}	{NA}
A00662	{Contig10:2671263:2673394:-}	{EQB50295.1; hypothetical protein CGLO_10282 [Colletotrichum gloeosporioides Cg-14]}	{NA}	{fox:FOXG_07955; }	{NA}	{NA}	{NA}	{NA}	{NA}	{NA}	{NA}	{NA}
A00663	{Contig10:2674708:2676781:+}	{ELA26297.1; C6 transcription factor [Colletotrichum gloeosporioides Nara gc5]}	{NA}	{aor:AO090001000183; }	{NA}	{NA}	{GO:0003677; DNA binding; molecular_function GO:0005634; nucleus; cellular_component GO:0008270; zinc ion binding; molecular_function GO:0006351; transcription, DNA-dependent; biological_process}	{NA}	{NA}	{NA}	{NA}	{NA}
A00664	{Contig10:2676836:2678790:-}	{ELA26296.1; delta-1-pyrroline-5-carboxylate dehydrogenase [Colletotrichum gloeosporioides Nara gc5]}	{Q9P8I0; Delta-1-pyrroline-5-carboxylate dehydrogenase, mitochondrial }	{cpw:CPC735_033140; K00294 E1.2.1.88 1-pyrroline-5-carboxylate dehydrogenase 1.2.1.88 Metabolism; Amino acid metabolism; Alanine, aspartate and glutamate metabolism [PATH:ko00250] Metabolism; Amino acid metabolism; Arginine and proline metabolism [PATH:ko00330]}	{SPBC24C6.04; KOG2455 Delta-1-pyrroline-5-carboxylate dehydrogenase E Amino acid transport and metabolism ;}	{NA}	{GO:0008152; NA GO:0055114; oxidation-reduction process; biological_process GO:0016491; oxidoreductase activity; molecular_function}	{NA}	{NA}	{NA}	{NA}	{NA}
A00665	{Contig10:2679191:2680329:+}	{ELA26295.1; mitochondrial carrier protein [Colletotrichum gloeosporioides Nara gc5]}	{Q10248; Uncharacterized mitochondrial carrier C4G9.20c }	{nhe:NECHADRAFT_96879; K15109 SLC25A20_29, CACT, CACL, CRC1 solute carrier family 25 (mitochondrial carnitine/acylcarnitine transporter), member 20/29 -- }	{SPAC4G9.20c; KOG0758 Mitochondrial carnitine-acylcarnitine carrier protein C Energy production and conversion ;}	{gnl|TC-DB|P32331; 2.A.29.8.12 Carrier protein YMC1, mitochondrial OS=Saccharomyces cerevisiae (strain ATCC 204508 / S288c) GN=YMC1 PE=1 SV=2}	{NA}	{NA}	{NA}	{NA}	{NA}	{NA}
A00666	{Contig10:2680547:2682027:-}	{EQB49342.1; hypothetical protein CGLO_11329 [Colletotrichum gloeosporioides Cg-14]}	{NA}	{nhe:NECHADRAFT_50829; }	{NA}	{NA}	{GO:0004657; proline dehydrogenase activity; molecular_function GO:0006537; glutamate biosynthetic process; biological_process GO:0006562; proline catabolic process; biological_process GO:0006260; DNA replication; biological_process GO:0003677; DNA binding; molecular_function GO:0003896; DNA primase activity; molecular_function GO:0055114; oxidation-reduction process; biological_process GO:000827…	{NA}	{NA}	{NA}	{NA}	{NA}
A00667	{Contig10:21964:30436:+}	{ELA36000.1; hybrid nrps pks [Colletotrichum gloeosporioides Nara gc5]}	{S0EET5; Polyketide synthase 19 }	{NA}	{NA}	{NA}	{GO:0008168; methyltransferase activity; molecular_function GO:0016491; oxidoreductase activity; molecular_function GO:0009312; oligosaccharide biosynthetic process; biological_process GO:0008757; S-adenosylmethionine-dependent methyltransferase activity; molecular_function GO:0008152; NA GO:0009877; nodulation; biological_process GO:0016747; transferase activity, transferring acyl groups other t…	{PHI:2290; B1GVX7 BcBOA6 40559 Botrytis cinerea Grey mould Phaseolus vulgaris (related: string bean) Polyketide synthases Gene deletion: full reduced virulence}	{NA}	{NA}	{NA}	{NA}
A00668	{Contig10:257055:259095:+}	{ELA32564.1; ankyrin repeat-containing protein [Colletotrichum gloeosporioides Nara gc5]}	{NA}	{NA}	{NA}	{NA}	{NA}	{NA}	{NA}	{NA}	{NA}	{NA}
A00669	{Contig10:2683045:2684097:+}	{EQB49343.1; hypothetical protein CGLO_11330 [Colletotrichum gloeosporioides Cg-14]}	{NA}	{tmn:UCRPA7_4934; }	{NA}	{NA}	{NA}	{NA}	{NA}	{NA}	{NA}	{NA}
A00670	{Contig10:2684217:2684858:-}	{EQB49344.1; hypothetical protein CGLO_11331 [Colletotrichum gloeosporioides Cg-14]}	{NA}	{val:VDBG_00151; }	{NA}	{NA}	{NA}	{NA}	{NA}	{NA}	{NA}	{NA}
A00671	{Contig10:2689721:2693886:-}	{EQB49346.1; variant SH3 domain-containing protein [Colletotrichum gloeosporioides Cg-14]}	{NA}	{fvr:FVEG_07918; }	{NA}	{NA}	{GO:0005515; protein binding; molecular_function}	{NA}	{NA}	{NA}	{NA}	{NA}
A00672	{Contig10:2695803:2697863:+}	{EQB49347.1; hypothetical protein CGLO_11334 [Colletotrichum gloeosporioides Cg-14]}	{O61122; Serine/threonine-protein kinase svkA }	{maw:MAC_05921; K08838 STK24_25_MST4 serine/threonine-protein kinase 24/25/MST4 2.7.11.1 }	{Hs20070158; KOG0201 Serine/threonine protein kinase T Signal transduction mechanisms ;}	{NA}	{GO:0004672; protein kinase activity; molecular_function GO:0005524; ATP binding; molecular_function GO:0006468; protein phosphorylation; biological_process}	{PHI:1216; I1RT48 FGSG_07344 5518 Fusarium graminearum Fusarium ear blight Triticum (related: wheat) protein kinase Gene deletion: full; gene complementation reduced virulence}	{Q9HEW5_CRYNE; NULL AAG48305.1 644 Cryptococcus neoformans 40410 CATALYTIC ACTIVITY: ATP + a protein = ADP + a phosphoprotein.; SIMILARITY: Contains 1 CRIB domain.; SIMILARITY: Contains 1 PH domain.; SIMILARITY: Contains 1 protein kinase domain. 11121047, 12455690, 15538538 Unknown {ID:PF00786; Description: PBD} {ID:PF00169; Description: PBD} {ID:PF00069; Description: PH} humans vertebrata crypto…	{NA}	{NA}	{NA}
A00673	{Contig10:2698339:2699868:-}	{EQB49348.1; hypothetical protein CGLO_11335 [Colletotrichum gloeosporioides Cg-14]}	{Q4I613; Decapping nuclease RAI1 }	{val:VDBG_00147; K14845 RAI1, DOM3Z RAT1-interacting protein -- }	{NA}	{NA}	{NA}	{NA}	{NA}	{NA}	{NA}	{NA}
A00674	{Contig10:2700438:2703713:+}	{ELA26288.1; sec8 exocyst complex component specific domain-containing protein [Colletotrichum gloeosporioides Nara gc5]}	{Q9HE88; Probable exocyst complex component sec8 }	{tmn:UCRPA7_7863; K06111 EXOC4, SEC8 exocyst complex component 4 -- }	{NA}	{NA}	{GO:0000145; exocyst; cellular_component GO:0006904; vesicle docking involved in exocytosis; biological_process GO:0015031; protein transport; biological_process}	{NA}	{NA}	{NA}	{NA}	{NA}
A00675	{Contig10:2703968:2705462:-}	{XP_008091919.1; WD domain-containing protein [Colletotrichum graminicola M1.001]}	{Q2GXT0; Ribosome biogenesis protein YTM1 }	{maw:MAC_05929; K14863 YTM1, WDR12 ribosome biogenesis protein YTM1 -- }	{NA}	{NA}	{GO:0005515; protein binding; molecular_function}	{NA}	{NA}	{NA}	{NA}	{NA}
A00676	{Contig10:2706072:2708636:-}	{EQB53868.1; hypothetical protein CGLO_06373 [Colletotrichum gloeosporioides Cg-14]}	{NA}	{fox:FOXG_01576; K12882 NCBP1, CBP80 nuclear cap-binding protein subunit 1 -- Genetic Information Processing; Transcription; Spliceosome [PATH:ko03040] Genetic Information Processing; Translation; RNA transport [PATH:ko03013] Genetic Information Processing; Translation; mRNA surveillance pathway [PATH:ko03015]}	{NA}	{NA}	{GO:0003723; RNA binding; molecular_function GO:0016070; RNA metabolic process; biological_process GO:0005515; protein binding; molecular_function}	{NA}	{NA}	{NA}	{NA}	{NA}
A00677	{Contig10:2709981:2711439:-}	{ELA35521.1; glycogen synthase kinase [Colletotrichum gloeosporioides Nara gc5]}	{Q10452; Protein kinase gsk3 }	{plj:VFPFJ_07931; K03083 GSK3B glycogen synthase kinase 3 beta 2.7.11.26 Environmental Information Processing; Signal transduction; ErbB signaling pathway [PATH:ko04012] Environmental Information Processing; Signal transduction; Wnt signaling pathway [PATH:ko04310] Environmental Information Processing; Signal transduction; Hedgehog signaling pathway [PATH:ko04340] Environmental Information Proces…	{SPAC1687.15; KOG0658 Glycogen synthase kinase-3 G Carbohydrate transport and metabolism ;}	{NA}	{GO:0016020; membrane; cellular_component GO:0006468; protein phosphorylation; biological_process GO:0016773; phosphotransferase activity, alcohol group as acceptor; molecular_function GO:0005524; ATP binding; molecular_function GO:0004672; protein kinase activity; molecular_function GO:0009103; lipopolysaccharide biosynthetic process; biological_process}	{PHI:7117; G4NH08 MoGSK1 318829 Magnaporthe oryzae Rice blast Hordeum vulgare (related: barley) "Glycogen synthase kinase central signal regulator involved in the stress-responsive mechanism" Gene deletion: full; gene complementation loss of pathogenicity}	{NA}	{NA}	{NA}	{NA}
A00678	{Contig10:2728951:2729600:-}	{EQB46458.1; hypothetical protein CGLO_14488 [Colletotrichum gloeosporioides Cg-14]}	{Q12016; Vacuolar protein sorting-associated protein 68 }	{tre:TRIREDRAFT_74386; }	{YOL129w; KOG3393 Predicted membrane protein S Function unknown ;}	{NA}	{GO:0005215; NA}	{NA}	{NA}	{NA}	{NA}	{NA}
A00679	{Contig10:260586:261068:-}	{EQB53076.1; hypothetical protein CGLO_07247 [Colletotrichum gloeosporioides Cg-14]}	{NA}	{vda:VDAG_04830; }	{NA}	{NA}	{NA}	{NA}	{NA}	{NA}	{YES}	{NA}
A00680	{Contig10:2731081:2732867:-}	{ELA35523.1; glucan synthesis regulatory protein [Colletotrichum gloeosporioides Nara gc5]}	{P38678; Glucan synthesis regulatory protein }	{tmn:UCRPA7_7850; }	{NA}	{NA}	{NA}	{NA}	{NA}	{NA}	{NA}	{NA}
A00681	{Contig10:2741585:2743239:-}	{ELA35524.1; 3' -5' exonuclease helicase [Colletotrichum gloeosporioides Nara gc5]}	{NA}	{tmn:UCRPA7_6949; }	{NA}	{NA}	{GO:0003676; nucleic acid binding; molecular_function GO:0006139; nucleobase, nucleoside, nucleotide and nucleic acid metabolic process; biological_process GO:0008408; 3'-5' exonuclease activity; molecular_function}	{NA}	{NA}	{NA}	{NA}	{NA}
A00682	{Contig10:2743781:2744298:+}	{EQB53161.1; hypothetical protein CGLO_07150 [Colletotrichum gloeosporioides Cg-14|Colletotrichum incanum]}	{Q2HJH0; U6 snRNA-associated Sm-like protein LSm5 }	{tre:TRIREDRAFT_103291; K12624 LSM5 U6 snRNA-associated Sm-like protein LSm5 -- Genetic Information Processing; Transcription; Spliceosome [PATH:ko03040] Genetic Information Processing; Folding, sorting and degradation; RNA degradation [PATH:ko03018]}	{Hs6912488; KOG1775 U6 snRNA-associated Sm-like protein A RNA processing and modification ;}	{NA}	{NA}	{NA}	{NA}	{NA}	{NA}	{NA}
A00683	{Contig10:2744714:2748611:-}	{EQB53160.1; transmembrane amino acid transporter [Colletotrichum gloeosporioides Cg-14]}	{Q10074; Vacuolar amino acid transporter 3 }	{val:VDBG_00137; K14209 SLC36A, PAT solute carrier family 36 (proton-coupled amino acid transporter) -- Cellular Processes; Transport and catabolism; Autophagy - yeast [PATH:ko04138]}	{SPAC3H1.09c; KOG1304 Amino acid transporters E Amino acid transport and metabolism ;}	{gnl|TC-DB|Q10074; 2.A.18.7.3 Vacuolar amino acid transporter 3 OS=Schizosaccharomyces pombe (strain 972 / ATCC 24843) GN=avt3 PE=1 SV=1}	{GO:0006351; transcription, DNA-dependent; biological_process GO:0046983; protein dimerization activity; molecular_function GO:0008017; microtubule binding; molecular_function}	{NA}	{NA}	{NA}	{NA}	{NA}
A00684	{Contig10:2751257:2755226:+}	{ELA35526.1; cation chloride cotransporter [Colletotrichum gloeosporioides Nara gc5]}	{P38329; Vacuolar cation-chloride cotransporter 1 }	{val:VDBG_00136; K14429 SLC12A9, CCC6 solute carrier family 12 (potassium/chloride transporters), member 9 -- }	{YBR235w; KOG1288 Amino acid transporters E Amino acid transport and metabolism ;}	{NA}	{GO:0003333; amino acid transmembrane transport; biological_process GO:0006811; ion transport; biological_process GO:0016020; membrane; cellular_component GO:0005215; NA GO:0055085; transmembrane transport; biological_process GO:0015171; amino acid transmembrane transporter activity; molecular_function GO:0006810; transport; biological_process}	{NA}	{NA}	{NA}	{NA}	{NA}
A00685	{Contig10:2755668:2757095:+}	{EQB53158.1; hypothetical protein CGLO_07147 [Colletotrichum gloeosporioides Cg-14]}	{NA}	{NA}	{NA}	{NA}	{NA}	{NA}	{NA}	{NA}	{NA}	{NA}
A00686	{Contig10:2757832:2758893:+}	{EQB49174.1; HemK family methyltransferase [Colletotrichum gloeosporioides Cg-14]}	{NA}	{fox:FOXG_02007; }	{NA}	{NA}	{GO:0006479; protein methylation; biological_process GO:0008276; protein methyltransferase activity; molecular_function GO:0008168; methyltransferase activity; molecular_function GO:0006306; DNA methylation; biological_process GO:0008170; N-methyltransferase activity; molecular_function GO:0005737; cytoplasm; cellular_component GO:0003677; DNA binding; molecular_function}	{NA}	{NA}	{NA}	{NA}	{NA}
A00687	{Contig10:2760339:2763898:+}	{EQB49173.1; hypothetical protein CGLO_11519 [Colletotrichum gloeosporioides Cg-14]}	{NA}	{fvr:FVEG_07883; K13124 MORG1 mitogen-activated protein kinase organizer 1 -- }	{NA}	{NA}	{GO:0009058; biosynthetic process; biological_process GO:0005515; protein binding; molecular_function GO:0030170; pyridoxal phosphate binding; molecular_function}	{NA}	{NA}	{NA}	{NA}	{NA}
A00688	{Contig10:2764147:2765494:-}	{EQB49171.1; glycolipid 2-alpha-mannosyltransferase [Colletotrichum gloeosporioides Cg-14]}	{P38131; Probable mannosyltransferase KTR4 }	{mtm:MYCTH_2300989; K03854 KTR mannosyltransferase 2.4.1.- }	{YBR199w; KOG4472 Glycolipid 2-alpha-mannosyltransferase (alpha-1,2-mannosyltransferase) G Carbohydrate transport and metabolism ;}	{NA}	{GO:0000030; mannosyltransferase activity; molecular_function GO:0016020; membrane; cellular_component GO:0006486; protein glycosylation; biological_process}	{PHI:3096; J5K093 Ktr4 176275 Beauveria bassiana White muscardine disease Galleria mellonella (related: greater wax moth) glycosyltransferase family 15 Gene disruption; gene complementation reduced virulence}	{Q5AJC8_CANAL; MNT2 EAL02825.1 461 Candida albicans 5476 CAUTION: The sequence shown here is derived from an EMBL/GenBank/DDBJ whole genome shotgun (WGS) entry which is preliminary data. 15123810 XP_721621.1, XM_716528.1, XP_721740.1, XM_716647.1 {ID:PF01793; Description: Glyco_transf_15} Isolated from a wide variety of substrates including humans animals invasive candidal disease invasive candid…	{NA}	{NA}	{AEO56260.1_; GT15 glycolipid 2-伪-mannosyltransferase (EC 2.4.1.131); GDP-Man: 伪-1,2-mannosyltransferase (EC 2.4.1.-). -}
A00689	{Contig10:2766104:2768860:+}	{ELA35530.1; gamma-tubulin complex component [Colletotrichum gloeosporioides Nara gc5]}	{NA}	{fvr:FVEG_07885; K16572 TUBGCP5, GCP5 gamma-tubulin complex component 5 -- }	{NA}	{NA}	{GO:0000922; spindle pole; cellular_component GO:0000226; microtubule cytoskeleton organization; biological_process GO:0005815; microtubule organizing center; cellular_component}	{NA}	{NA}	{NA}	{NA}	{NA}
A00690	{Contig10:262737:263845:+}	{EQB55265.1; hypothetical protein CGLO_04828 [Colletotrichum gloeosporioides Cg-14]}	{NA}	{cfj:CFIO01_02421; }	{NA}	{NA}	{GO:0016787; hydrolase activity; molecular_function}	{NA}	{NA}	{NA}	{NA}	{NA}
A00691	{Contig10:2770414:2771347:+}	{EQB49169.1; hypothetical protein CGLO_11515 [Colletotrichum gloeosporioides Cg-14]}	{NA}	{plj:VFPFJ_07774; }	{NA}	{NA}	{NA}	{NA}	{NA}	{NA}	{NA}	{NA}
A00692	{Contig10:2772778:2773002:-}	{OLN84941.1; hypothetical protein CCHL11_03986 [Colletotrichum chlorophyti]}	{NA}	{fox:FOXG_01506; }	{NA}	{NA}	{NA}	{NA}	{NA}	{NA}	{NA}	{NA}
A00693	{Contig10:2782402:2783428:+}	{EQB57391.1; hypothetical protein CGLO_02487 [Colletotrichum gloeosporioides Cg-14]}	{NA}	{pfy:PFICI_09520; }	{NA}	{NA}	{NA}	{NA}	{NA}	{NA}	{NA}	{NA}
A00694	{Contig10:2785029:2789525:+}	{EXF73663.1; hypothetical protein CFIO01_02433 [Colletotrichum fioriniae PJ7]}	{NA}	{val:VDBG_00128; }	{NA}	{NA}	{GO:0050660; flavin adenine dinucleotide binding; molecular_function GO:0016491; oxidoreductase activity; molecular_function GO:0055114; oxidation-reduction process; biological_process GO:0016117; carotenoid biosynthetic process; biological_process GO:0016705; oxidoreductase activity, acting on paired donors, with incorporation or reduction of molecular oxygen; molecular_function}	{NA}	{NA}	{NA}	{NA}	{NA}
A00695	{Contig10:2790298:2790811:-}	{EQB56773.1; hypothetical protein CGLO_03192 [Colletotrichum gloeosporioides Cg-14]}	{NA}	{plj:VFPFJ_08178; }	{NA}	{NA}	{NA}	{NA}	{NA}	{NA}	{NA}	{NA}
A00696	{Contig10:2791810:2792913:+}	{EQB56774.1; CobW/HypB/UreG [Colletotrichum gloeosporioides Cg-14]}	{NA}	{tmn:UCRPA7_6945; }	{NA}	{NA}	{GO:0003924; GTPase activity; molecular_function GO:0005524; ATP binding; molecular_function GO:0005525; GTP binding; molecular_function GO:0098519; NA}	{NA}	{NA}	{NA}	{NA}	{NA}
A00697	{Contig10:2793316:2796242:-}	{ELA27932.1; leucyl-trna synthetase [Colletotrichum gloeosporioides Nara gc5]}	{P15181; Leucine--tRNA ligase, mitochondrial }	{fvr:FVEG_08037; K01869 LARS, leuS leucyl-tRNA synthetase 6.1.1.4 Genetic Information Processing; Translation; Aminoacyl-tRNA biosynthesis [PATH:ko00970]}	{YLR382c; KOG0435 Leucyl-tRNA synthetase J Translation, ribosomal structure and biogenesis ;}	{NA}	{GO:0005524; ATP binding; molecular_function GO:0004812; aminoacyl-tRNA ligase activity; molecular_function GO:0006418; tRNA aminoacylation for protein translation; biological_process GO:0000166; nucleotide binding; molecular_function GO:0002161; aminoacyl-tRNA editing activity; molecular_function}	{NA}	{NA}	{NA}	{NA}	{NA}
A00698	{Contig10:2797150:2799288:+}	{ENH88270.1; methylenetetrahydrofolate reductase [Colletotrichum orbiculare MAFF 240422]}	{O74927; Methylenetetrahydrofolate reductase 2 }	{val:VDBG_00123; K00297 metF, MTHFR methylenetetrahydrofolate reductase (NADPH) 1.5.1.20 Metabolism; Energy metabolism; Carbon fixation pathways in prokaryotes [PATH:ko00720] Metabolism; Metabolism of cofactors and vitamins; One carbon pool by folate [PATH:ko00670] Human Diseases; Drug resistance; Antifolate resistance [PATH:ko01523]}	{SPAC343.10; KOG0564 5,10-methylenetetrahydrofolate reductase E Amino acid transport and metabolism ;}	{NA}	{GO:0004489; methylenetetrahydrofolate reductase (NADPH) activity; molecular_function GO:0006555; methionine metabolic process; biological_process GO:0055114; oxidation-reduction process; biological_process}	{PHI:3824; G4MZ63 MET12 318829 Magnaporthe oryzae Rice blast Hordeum vulgare (related: barley) methylenetetrahydrofolate reductase Gene deletion; gene complementation loss of pathogenicity}	{NA}	{NA}	{NA}	{NA}
A00699	{Contig10:2799709:2800907:-}	{EQB48776.1; hypothetical protein CGLO_11961 [Colletotrichum gloeosporioides Cg-14]}	{NA}	{cmt:CCM_05620; }	{NA}	{NA}	{GO:0003677; DNA binding; molecular_function GO:0006260; DNA replication; biological_process GO:0005664; nuclear origin of replication recognition complex; cellular_component}	{NA}	{NA}	{NA}	{NA}	{NA}
A00700	{Contig10:2803098:2804107:-}	{ELA27929.1; pq loop repeat protein [Colletotrichum gloeosporioides Cg-14|Colletotrichum gloeosporioides Nara gc5]}	{NA}	{pan:PODANSg8756; }	{NA}	{NA}	{GO:0016021; integral to membrane; cellular_component}	{NA}	{NA}	{NA}	{NA}	{NA}
A00701	{Contig10:264617:265891:-}	{EQB53074.1; hypothetical protein CGLO_07245 [Colletotrichum gloeosporioides Cg-14]}	{NA}	{cfj:CFIO01_00596; }	{NA}	{NA}	{GO:0008270; zinc ion binding; molecular_function GO:0016491; oxidoreductase activity; molecular_function GO:0055114; oxidation-reduction process; biological_process}	{NA}	{NA}	{NA}	{NA}	{NA}
A00702	{Contig10:2805538:2809672:+}	{OLN85030.1; putative phosphoribosylformylglycinamidine synthase [Colletotrichum chlorophyti]}	{O14228; Probable phosphoribosylformylglycinamidine synthase }	{tmn:UCRPA7_4185; K01952 purL, PFAS phosphoribosylformylglycinamidine synthase 6.3.5.3 Metabolism; Nucleotide metabolism; Purine metabolism [PATH:ko00230]}	{SPAC6F12.10c; KOG1907 Phosphoribosylformylglycinamidine synthase F Nucleotide transport and metabolism ;}	{NA}	{NA}	{NA}	{NA}	{NA}	{NA}	{NA}
A00703	{Contig10:2829735:2831933:+}	{EQB57058.1; hypothetical protein CGLO_02863 [Colletotrichum gloeosporioides Cg-14]}	{NA}	{fox:FOXG_01519; }	{NA}	{NA}	{GO:0005634; nucleus; cellular_component GO:0006351; transcription, DNA-dependent; biological_process GO:0008270; zinc ion binding; molecular_function GO:0006355; regulation of transcription, DNA-dependent; biological_process GO:0000981; sequence-specific DNA binding RNA polymerase II transcription factor activity; molecular_function GO:0003677; DNA binding; molecular_function}	{PHI:1918; I1RT69 GzZC233 5518 Fusarium graminearum Fusarium ear blight Triticum (related: wheat) transcription factor Gene deletion unaffected pathogenicity}	{NA}	{NA}	{NA}	{NA}
A00704	{Contig10:2840289:2844335:-}	{EQB55411.1; hypothetical protein CGLO_04668 [Colletotrichum gloeosporioides Cg-14]}	{P40527; Probable phospholipid-transporting ATPase NEO1 }	{cfj:CFIO01_10092; K01530 E3.6.3.1 phospholipid-translocating ATPase 3.6.3.1 }	{YIL048w; KOG0210 P-type ATPase P Inorganic ion transport and metabolism ;}	{NA}	{GO:0046872; metal ion binding; molecular_function GO:0000166; nucleotide binding; molecular_function}	{PHI:2097; G4NGP6 Neo1 318829 Magnaporthe oryzae Rice blast Triticum (related: wheat) Ca2+ pump Altered gene expression / gene regulation: silencing loss of pathogenicity}	{NA}	{NA}	{NA}	{NA}
A00705	{Contig10:2846112:2852192:+}	{KZL67043.1; copii coat assembly protein sec16 [Colletotrichum incanum]}	{Q9HEC9; COPII coat assembly protein sec16 }	{cfj:CFIO01_10091; K20353 SEC16 COPII coat assembly protein SEC16 -- }	{NA}	{NA}	{NA}	{NA}	{NA}	{NA}	{NA}	{NA}
A00706	{Contig10:2852847:2854743:+}	{ELA34030.1; major facilitator superfamily transporter [Colletotrichum gloeosporioides Nara gc5]}	{NA}	{bcom:BAUCODRAFT_71067; }	{NA}	{NA}	{GO:0016021; integral to membrane; cellular_component GO:0055085; transmembrane transport; biological_process}	{NA}	{NA}	{NA}	{NA}	{NA}
A00707	{Contig10:2856941:2857898:+}	{ELA34031.1; isoflavone reductase family protein [Colletotrichum gloeosporioides Nara gc5]}	{NA}	{cfj:CFIO01_10088; }	{NA}	{NA}	{GO:0008839; dihydrodipicolinate reductase activity; molecular_function GO:0050662; coenzyme binding; molecular_function GO:0016491; oxidoreductase activity; molecular_function GO:0016620; oxidoreductase activity, acting on the aldehyde or oxo group of donors, NAD or NADP as acceptor; molecular_function GO:0009089; lysine biosynthetic process via diaminopimelate; biological_process GO:0051287; NA…	{NA}	{NA}	{NA}	{NA}	{NA}
A00708	{Contig10:2858805:2859973:-}	{EQB53906.1; hypothetical protein CGLO_06326 [Colletotrichum gloeosporioides Cg-14]}	{P24391; Mitochondrial import receptor subunit tom40 }	{cfj:CFIO01_10087; K11518 TOM40 mitochondrial import receptor subunit TOM40 -- Human Diseases; Neurodegenerative diseases; Amyotrophic lateral sclerosis (ALS) [PATH:ko05014]}	{YMR203w; KOG3296 Translocase of outer mitochondrial membrane complex, subunit TOM40 U Intracellular trafficking, secretion, and vesicular transport ;}	{gnl|TC-DB|P23644; 1.B.8.2.1 Mitochondrial import receptor subunit TOM40 (Mitochondrial import- site-protein ISP42) (Translocase of outer membrane 40 kDa subunit) - Saccharomyces cerevisiae (Baker's yeast).}	{GO:0005741; mitochondrial outer membrane; cellular_component GO:0055085; transmembrane transport; biological_process}	{PHI:2525; Q4WDL0 TOM40 746128 Aspergillus fumigatus Invasive pulmonary aspergillosis Lethal pathogen phenotype Mitochondrial import receptor subunit Altered gene expression / gene regulation lethal}	{Q4WDL0_ASPFU; AFUA_6G05110 EAL85528.1 355 Neosartorya fumigata 330879 CAUTION: The sequence shown here is derived from an EMBL/GenBank/DDBJ whole genome shotgun (WGS) entry which is preliminary data. 16372009 XP_747566.1, XM_742473.1 {ID:PF01459; Description: Porin_3} humans vertebrata infection Infection {ID:0005741; Method: IEA:InterPro; Description: C:mitochondrial outer membrane} {ID:0004872…	{NA}	{NA}	{NA}
A00709	{Contig10:2861798:2863686:+}	{EQB53907.1; 6-phosphofructo-2-kinase [Colletotrichum gloeosporioides Cg-14]}	{Q06137; Putative 6-phosphofructo-2-kinase/fructose-2,6-bisphosphatase YLR345W }	{cfj:CFIO01_10086; K19030 PFKFB4 6-phosphofructo-2-kinase / fructose-2,6-biphosphatase 4 2.7.1.105 3.1.3.46 Metabolism; Carbohydrate metabolism; Fructose and mannose metabolism [PATH:ko00051] Environmental Information Processing; Signal transduction; AMPK signaling pathway [PATH:ko04152]}	{YLR345w; KOG0234 Fructose-6-phosphate 2-kinase/fructose-2,6-biphosphatase G Carbohydrate transport and metabolism ;}	{NA}	{GO:0030001; metal ion transport; biological_process GO:0005524; ATP binding; molecular_function GO:0003873; 6-phosphofructo-2-kinase activity; molecular_function GO:0046872; metal ion binding; molecular_function GO:0006000; fructose metabolic process; biological_process}	{NA}	{NA}	{NA}	{NA}	{NA}
A00710	{Contig10:2864182:2866872:-}	{ELA34034.1; ubiquitin c-terminal hydrolase family protein [Colletotrichum gloeosporioides Nara gc5]}	{NA}	{cfj:CFIO01_10085; }	{NA}	{NA}	{GO:0009401; phosphoenolpyruvate-dependent sugar phosphotransferase system; biological_process GO:0008982; protein-N(PI)-phosphohistidine-sugar phosphotransferase activity; molecular_function GO:0006511; ubiquitin-dependent protein catabolic process; biological_process GO:0016021; integral to membrane; cellular_component GO:0004221; ubiquitin thiolesterase activity; molecular_function}	{NA}	{NA}	{NA}	{NA}	{NA}
A00711	{Contig10:2869460:2870633:+}	{KZL83668.1; ribosomal l5p family protein, partial [Colletotrichum incanum]}	{NA}	{cfj:CFIO01_10084; K02931 RP-L5, MRPL5, rplE large subunit ribosomal protein L5 -- Genetic Information Processing; Translation; Ribosome [PATH:ko03010]}	{NA}	{NA}	{GO:0006412; translation; biological_process GO:0005840; ribosome; cellular_component GO:0003735; structural constituent of ribosome; molecular_function}	{NA}	{NA}	{NA}	{NA}	{NA}
A00712	{Contig10:266630:267895:+}	{EQB53073.1; hypothetical protein CGLO_07244 [Colletotrichum gloeosporioides Cg-14]}	{NA}	{cfj:CFIO01_04771; }	{NA}	{NA}	{NA}	{NA}	{NA}	{NA}	{NA}	{NA}
A00713	{Contig10:2870930:2871595:-}	{EQB45529.1; hypothetical protein CGLO_15598 [Colletotrichum gloeosporioides Cg-14]}	{Q4I624; Hsp70 nucleotide exchange factor FES1 }	{cfj:CFIO01_10083; }	{YBR101c; KOG2160 Armadillo/beta-catenin-like repeat-containing protein O Posttranslational modification, protein turnover, chaperones ;}	{NA}	{GO:0005515; protein binding; molecular_function}	{NA}	{NA}	{NA}	{NA}	{NA}
A00714	{Contig10:2874701:2876341:+}	{XP_008091932.1; actin [Colletotrichum chlorophyti|Colletotrichum fioriniae PJ7|Colletotrichum gloeosporioides Cg-14|Colletotrichum graminicola M1.001|Colletotrichum higginsianum IMI 349063|Colletotrichum incanum|Colletotrichum nymphaeae SA-01|Colletotrichum orbiculare MAFF 240422|Colletotrichum orchidophilum|Colletotrichum salicis|Colletotrichum simmondsii|Colletotrichum sublineola]}	{Q9UVW9; Actin, gamma }	{cfj:CFIO01_10081; K05692 ACTB_G1 actin beta/gamma 1 -- Environmental Information Processing; Signal transduction; Rap1 signaling pathway [PATH:ko04015] Environmental Information Processing; Signal transduction; Hippo signaling pathway [PATH:ko04390] Environmental Information Processing; Signal transduction; Hippo signaling pathway -fly [PATH:ko04391] Cellular Processes; Transport and catabolism;…	{SPBC32H8.12c; KOG0676 Actin and related proteins Z Cytoskeleton ;}	{NA}	{NA}	{NA}	{Q5A415_CANAL; ARP2 EAK97431.1 361 Candida albicans 5476 SIMILARITY: Belongs to the actin family. 15123810 XP_716427.1, XM_711334.1 {ID:PF00022; Description: Actin} Isolated from a wide variety of substrates including humans animals invasive candidal disease invasive candidal disease {ID:0030036; Method: IMP:CGD; Description: P:actin cytoskeleton organization} {ID:0031505; Method: IMP:CGD; Descri…	{NA}	{NA}	{NA}
A00715	{Contig10:2876941:2877652:-}	{ELA34038.1; peptidyl-trna hydrolase domain protein [Colletotrichum gloeosporioides Nara gc5]}	{Q9Y811; Uncharacterized peptide chain release factor-like protein C1105.18c, mitochondrial }	{cfj:CFIO01_10080; }	{YLR281c; KOG2726 Mitochondrial polypeptide chain release factor J Translation, ribosomal structure and biogenesis ;}	{NA}	{GO:0006415; translational termination; biological_process GO:0003747; translation release factor activity; molecular_function}	{NA}	{NA}	{NA}	{NA}	{NA}
A00716	{Contig10:2878286:2878754:+}	{ELA34039.1; hypothetical protein CGGC5_6013 [Colletotrichum gloeosporioides Cg-14|Colletotrichum gloeosporioides Nara gc5]}	{NA}	{cfj:CFIO01_10079; }	{NA}	{NA}	{GO:0005739; mitochondrion; cellular_component}	{NA}	{NA}	{NA}	{NA}	{NA}
A00717	{Contig10:2879075:2881661:-}	{EQB45525.1; hypothetical protein CGLO_15594 [Colletotrichum gloeosporioides Cg-14]}	{P42935; Elongator complex protein 2 }	{cfj:CFIO01_10078; K11374 ELP2 elongator complex protein 2 -- }	{YGR200c; KOG1063 RNA polymerase II elongator complex, subunit ELP2, WD repeat superfamily BK Chromatin structure and dynamics ; Transcription ;}	{NA}	{GO:0005515; protein binding; molecular_function}	{NA}	{NA}	{NA}	{NA}	{NA}
A00718	{Contig10:2882139:2882897:+}	{EQB45524.1; hypothetical protein CGLO_15593 [Colletotrichum gloeosporioides Cg-14]}	{Q1E493; Ubiquitin-related modifier 1 }	{cfj:CFIO01_10077; K12161 URM1 ubiquitin related modifier 1 -- Genetic Information Processing; Folding, sorting and degradation; Sulfur relay system [PATH:ko04122]}	{SPCC548.04; KOG4146 Ubiquitin-like protein O Posttranslational modification, protein turnover, chaperones ;}	{NA}	{GO:0005737; cytoplasm; cellular_component GO:0034227; tRNA thio-modification; biological_process}	{NA}	{NA}	{NA}	{NA}	{NA}
A00719	{Contig10:2894758:2896607:-}	{EQB45523.1; major facilitator superfamily transporter [Colletotrichum gloeosporioides Cg-14]}	{NA}	{cfj:CFIO01_10073; }	{NA}	{NA}	{GO:0016021; integral to membrane; cellular_component GO:0006810; transport; biological_process GO:0006465; signal peptide processing; biological_process GO:0008233; peptidase activity; molecular_function GO:0005787; signal peptidase complex; cellular_component GO:0022857; transmembrane transporter activity; molecular_function GO:0005215; NA GO:0055085; transmembrane transport; biological_process…	{NA}	{NA}	{NA}	{NA}	{NA}
A00720	{Contig10:2896820:2899505:+}	{EQB45522.1; cytochrome P450 [Colletotrichum gloeosporioides Cg-14]}	{P21595; Cytochrome P450-DIT2 }	{cfj:CFIO01_10074; }	{YDR402c; KOG0157 Cytochrome P450 CYP4/CYP19/CYP26 subfamilies QI Secondary metabolites biosynthesis, transport and catabolism ; Lipid transport and metabolism ;}	{NA}	{GO:0005506; iron ion binding; molecular_function GO:0020037; heme binding; molecular_function GO:0055114; oxidation-reduction process; biological_process GO:0016705; oxidoreductase activity, acting on paired donors, with incorporation or reduction of molecular oxygen; molecular_function}	{NA}	{NA}	{GLRG_03063T0; cytochrome P450 [Colletotrichum graminicola M1.001]}	{NA}	{NA}
A00721	{Contig10:2901207:2903098:+}	{ELA34044.1; pyoverdine dityrosine biosynthesis protein [Colletotrichum gloeosporioides Nara gc5]}	{P21623; Spore wall maturation protein DIT1 }	{cfj:CFIO01_10075; }	{NA}	{NA}	{NA}	{NA}	{NA}	{CHG05266.1; hypothetical protein [Chaetomium globosum CBS 148.51]}	{NA}	{NA}
A00722	{Contig10:2903755:2904680:+}	{EQB45520.1; DJ-1/PfpI family protein [Colletotrichum gloeosporioides Cg-14]}	{NA}	{cfj:CFIO01_10076; }	{NA}	{NA}	{NA}	{NA}	{NA}	{NA}	{NA}	{NA}
A00723	{Contig10:269581:270145:+}	{NA}	{NA}	{NA}	{NA}	{NA}	{NA}	{NA}	{NA}	{NA}	{NA}	{NA}
A00724	{Contig10:2909010:2910686:-}	{AUS82351.1; ZF1 [Colletotrichum gloeosporioides]}	{NA}	{ztr:MYCGRDRAFT_46610; }	{NA}	{NA}	{GO:0046872; metal ion binding; molecular_function GO:0003887; DNA-directed DNA polymerase activity; molecular_function GO:0001882; nucleoside binding; molecular_function GO:0006260; DNA replication; biological_process}	{NA}	{NA}	{NA}	{NA}	{NA}
A00725	{Contig10:2927295:2929543:-}	{XP_018160471.1; Mitochondrial folate carrier protein [Colletotrichum higginsianum IMI 349063]}	{NA}	{cfj:CFIO01_06944; K15115 SLC25A32, MFT solute carrier family 25 (mitochondrial folate transporter), member 32 -- }	{NA}	{NA}	{GO:0005742; mitochondrial outer membrane translocase complex; cellular_component GO:0030150; protein import into mitochondrial matrix; biological_process}	{NA}	{NA}	{NA}	{NA}	{NA}
A00726	{Contig10:2930132:2931094:+}	{ELA34048.1; splicing factor 3b subunit 4 [Colletotrichum gloeosporioides Nara gc5]}	{Q15427; Splicing factor 3B subunit 4 }	{cfj:CFIO01_06946; K12831 SF3B4, SAP49 splicing factor 3B subunit 4 -- Genetic Information Processing; Transcription; Spliceosome [PATH:ko03040]}	{Hs5032069; KOG0131 Splicing factor 3b, subunit 4 A RNA processing and modification ;}	{NA}	{GO:0003676; nucleic acid binding; molecular_function}	{NA}	{Q59Z39_CANAL; SAP49 EAK95746.1 259 Candida albicans 5476 CAUTION: The sequence shown here is derived from an EMBL/GenBank/DDBJ whole genome shotgun (WGS) entry which is preliminary data. 15123810 XP_714789.1, XM_709696.1, XP_714851.1, XM_709758.1 {ID:PF00076; Description: RRM_1} Isolated from a wide variety of substrates including humans animals invasive candidal disease invasive candidal diseas…	{NA}	{NA}	{NA}
A00727	{Contig10:2931959:2933400:+}	{EQB48689.1; hypothetical protein CGLO_12044 [Colletotrichum gloeosporioides Cg-14]}	{Q9US42; Protein urg3 }	{cfj:CFIO01_00337; }	{NA}	{NA}	{NA}	{NA}	{NA}	{NA}	{NA}	{NA}
A00728	{Contig10:2933528:2935168:-}	{PNP74377.1; hypothetical protein FNYG_12426 [Fusarium nygamai]}	{NA}	{NA}	{NA}	{NA}	{NA}	{NA}	{NA}	{NA}	{NA}	{NA}
A00729	{Contig10:2936580:2939975:-}	{EQB48690.1; hypothetical protein CGLO_12045 [Colletotrichum gloeosporioides Cg-14]}	{NA}	{cfj:CFIO01_06947; }	{NA}	{NA}	{GO:0051258; protein polymerization; biological_process GO:0007165; signal transduction; biological_process GO:0005577; fibrinogen complex; cellular_component GO:0005102; receptor binding; molecular_function GO:0030674; protein binding, bridging; molecular_function GO:0030168; platelet activation; biological_process}	{NA}	{NA}	{NA}	{NA}	{NA}
A00730	{Contig10:2940404:2943381:-}	{EQB48691.1; hypothetical protein CGLO_12046 [Colletotrichum gloeosporioides Cg-14]}	{NA}	{cfj:CFIO01_06948; }	{NA}	{NA}	{NA}	{NA}	{NA}	{NA}	{NA}	{NA}
A00731	{Contig10:2944439:2945990:+}	{ELA34052.1; alpha beta fold family [Colletotrichum gloeosporioides Nara gc5]}	{NA}	{cfj:CFIO01_06949; K07019 K07019 uncharacterized protein -- }	{NA}	{NA}	{NA}	{NA}	{NA}	{NA}	{NA}	{NA}
A00732	{Contig10:2946375:2947032:-}	{EQB48693.1; 60S ribosomal subunit assembly/export protein loc-1 [Colletotrichum gloeosporioides Cg-14]}	{A4RA36; 60S ribosomal subunit assembly/export protein LOC1 }	{cfj:CFIO01_06950; K14817 LOC1 60S ribosomal subunit assembly/export protein LOC1 -- }	{NA}	{NA}	{GO:0008080; N-acetyltransferase activity; molecular_function}	{NA}	{NA}	{NA}	{NA}	{NA}
A00733	{Contig10:2947721:2949103:+}	{EQB48694.1; hypothetical protein CGLO_12049 [Colletotrichum gloeosporioides Cg-14]}	{C9S923; Arginine biosynthesis bifunctional protein ArgJ, mitochondrial }	{cfj:CFIO01_06951; K00620 argJ glutamate N-acetyltransferase / amino-acid N-acetyltransferase 2.3.1.35 2.3.1.1 Metabolism; Amino acid metabolism; Arginine biosynthesis [PATH:ko00220]}	{SPBC1271.14; KOG2786 Putative glutamate/ornithine acetyltransferase E Amino acid transport and metabolism ;}	{NA}	{GO:0006526; arginine biosynthetic process; biological_process GO:0004358; glutamate N-acetyltransferase activity; molecular_function}	{PHI:5234; A4R5F6 MoARG7 318829 Magnaporthe oryzae Rice blast Hordeum vulgare (related: barley) Arginine biosynthesis Gene deletion: full; gene complementation reduced virulence}	{ARGJ_AJECN; HCAG_02997 EDN06394.1 471 Ajellomyces capsulata 339724 FUNCTION: Catalyzes two activities which are involved in the cyclic version of arginine biosynthesis: the synthesis of acetylglutamate from glutamate and acetyl-CoA, and of ornithine by transacetylation between acetylornithine and glutamate (By similarity).; CATALYTIC ACTIVITY: N(2)-acetyl-L-ornithine + L-glutamate = L- ornithine…	{NA}	{NA}	{NA}
A00734	{Contig10:272324:274111:+}	{ELA32566.1; xenobiotic compound family [Colletotrichum gloeosporioides Nara gc5]}	{E9JFX9; Dimethyl-sulfide monooxygenase }	{nhe:NECHADRAFT_94824; }	{NA}	{NA}	{GO:0055114; oxidation-reduction process; biological_process GO:0016705; oxidoreductase activity, acting on paired donors, with incorporation or reduction of molecular oxygen; molecular_function}	{NA}	{NA}	{NA}	{NA}	{NA}
A00735	{Contig10:2949996:2951584:+}	{EQB48695.1; hypothetical protein CGLO_12050 [Colletotrichum gloeosporioides Cg-14]}	{Q5ZHT1; Acyl-CoA dehydrogenase family member 11 }	{cfj:CFIO01_06952; }	{At3g06810; KOG1469 Predicted acyl-CoA dehydrogenase R General function prediction only ;}	{NA}	{GO:0055114; oxidation-reduction process; biological_process GO:0016627; oxidoreductase activity, acting on the CH-CH group of donors; molecular_function GO:0008152; NA GO:0003995; acyl-CoA dehydrogenase activity; molecular_function GO:0016491; oxidoreductase activity; molecular_function GO:0050660; flavin adenine dinucleotide binding; molecular_function}	{NA}	{NA}	{NA}	{NA}	{NA}
A00736	{Contig10:2952672:2953115:+}	{ELA34056.1; spo12-like protein [Colletotrichum gloeosporioides Cg-14|Colletotrichum gloeosporioides Nara gc5]}	{NA}	{val:VDBG_00180; }	{NA}	{NA}	{NA}	{NA}	{NA}	{NA}	{NA}	{NA}
A00737	{Contig10:2953503:2955039:-}	{ELA34057.1; GTP-binding protein [Colletotrichum gloeosporioides Nara gc5]}	{P53295; Ribosome-interacting GTPase 2 }	{cfj:CFIO01_06954; K06944 K06944 uncharacterized protein -- }	{YGR173w; KOG1486 GTP-binding protein DRG2 (ODN superfamily) T Signal transduction mechanisms ;}	{NA}	{GO:0008270; zinc ion binding; molecular_function GO:0005525; GTP binding; molecular_function GO:0015093; ferrous iron transmembrane transporter activity; molecular_function GO:0003924; GTPase activity; molecular_function GO:0003677; DNA binding; molecular_function GO:0015684; ferrous iron transport; biological_process GO:0016021; integral to membrane; cellular_component}	{NA}	{NA}	{NA}	{NA}	{NA}
A00738	{Contig10:2955409:2956673:+}	{EQB48698.1; hypothetical protein CGLO_12053 [Colletotrichum gloeosporioides Cg-14]}	{Q51TF7; Pre-mRNA-splicing factor CWC2 }	{cfj:CFIO01_06955; }	{SPAC3A12.11c; KOG0118 FOG: RRM domain R General function prediction only ;}	{NA}	{GO:0046872; metal ion binding; molecular_function GO:0003676; nucleic acid binding; molecular_function}	{NA}	{NA}	{NA}	{NA}	{NA}
A00739	{Contig10:2956777:2957738:-}	{ELA34059.1; urease accessory protein [Colletotrichum gloeosporioides Nara gc5]}	{NA}	{val:VDBG_00183; K03188 ureF urease accessory protein -- }	{NA}	{NA}	{GO:0006807; nitrogen compound metabolic process; biological_process GO:0016151; nickel ion binding; molecular_function}	{NA}	{NA}	{NA}	{NA}	{NA}
A00740	{Contig10:2958213:2958606:+}	{ELA34060.1; imidazoleglycerol-phosphate dehydratase [Colletotrichum gloeosporioides Cg-14|Colletotrichum gloeosporioides Nara gc5]}	{NA}	{cfj:CFIO01_06957; }	{NA}	{NA}	{NA}	{NA}	{NA}	{NA}	{NA}	{NA}
A00741	{Contig10:2958799:2959987:-}	{ELA34061.1; activator 1 37 kda subunit [Colletotrichum gloeosporioides Nara gc5]}	{O94449; Replication factor C subunit 4 }	{cfj:CFIO01_06958; K10755 RFC2_4 replication factor C subunit 2/4 -- Genetic Information Processing; Replication and repair; DNA replication [PATH:ko03030] Genetic Information Processing; Replication and repair; Nucleotide excision repair [PATH:ko03420] Genetic Information Processing; Replication and repair; Mismatch repair [PATH:ko03430]}	{SPAC1687.03c; KOG0991 Replication factor C, subunit RFC2 L Replication, recombination and repair ;}	{NA}	{GO:0008026; ATP-dependent helicase activity; molecular_function GO:0003676; nucleic acid binding; molecular_function GO:0009378; four-way junction helicase activity; molecular_function GO:0098519; NA GO:0003677; DNA binding; molecular_function GO:0009360; DNA polymerase III complex; cellular_component GO:0005524; ATP binding; molecular_function GO:0006260; DNA replication; biological_process GO:…	{NA}	{NA}	{NA}	{NA}	{NA}
A00742	{Contig10:2960321:2962412:-}	{EQB48702.1; hypothetical protein CGLO_12057 [Colletotrichum gloeosporioides Cg-14]}	{P53145; Large subunit GTPase 1 }	{cfj:CFIO01_06959; K14539 LSG1 large subunit GTPase 1 3.6.1.- Genetic Information Processing; Translation; Ribosome biogenesis in eukaryotes [PATH:ko03008]}	{YGL099w; KOG1424 Predicted GTP-binding protein MMR1 R General function prediction only ;}	{NA}	{GO:0003924; GTPase activity; molecular_function GO:0003677; DNA binding; molecular_function GO:0003899; DNA-directed RNA polymerase activity; molecular_function GO:0005666; DNA-directed RNA polymerase III complex; cellular_component GO:0004190; aspartic-type endopeptidase activity; molecular_function GO:0015684; ferrous iron transport; biological_process GO:0016021; integral to membrane; cellula…	{NA}	{NA}	{NA}	{NA}	{NA}
A00743	{Contig10:2962828:2969050:+}	{EQB48704.1; hypothetical protein CGLO_12059 [Colletotrichum gloeosporioides Cg-14]}	{NA}	{cfj:CFIO01_06961; }	{NA}	{NA}	{GO:0022900; electron transport chain; biological_process GO:0016651; oxidoreductase activity, acting on NADH or NADPH; molecular_function}	{NA}	{NA}	{NA}	{NA}	{NA}
A00744	{Contig10:2969394:2971039:-}	{EQB48705.1; LPXTG-domain-containing protein [Colletotrichum gloeosporioides Cg-14]}	{NA}	{cfj:CFIO01_06962; }	{NA}	{NA}	{GO:0016021; integral to membrane; cellular_component}	{NA}	{NA}	{NA}	{NA}	{NA}
A00745	{Contig10:274349:275530:-}	{ELA32567.1; taurine catabolism dioxygenase [Colletotrichum gloeosporioides Nara gc5]}	{NA}	{cfj:CFIO01_05187; }	{NA}	{NA}	{GO:0055114; oxidation-reduction process; biological_process GO:0016491; oxidoreductase activity; molecular_function}	{NA}	{NA}	{NA}	{NA}	{NA}
A00746	{Contig10:2973390:2974394:-}	{EQB48706.1; hypothetical protein CGLO_12061 [Colletotrichum gloeosporioides Cg-14]}	{NA}	{cfj:CFIO01_06963; }	{NA}	{NA}	{GO:0004553; hydrolase activity, hydrolyzing O-glycosyl compounds; molecular_function GO:0005975; carbohydrate metabolic process; biological_process}	{NA}	{NA}	{NA}	{YES}	{XP_367609.1_; GH43_30 尾-xylosidase (EC 3.2.1.37); 伪-L-arabinofuranosidase (EC 3.2.1.55); arabinanase (EC 3.2.1.99); xylanase (EC 3.2.1.8); galactan 1,3-尾-galactosidase (EC 3.2.1.145); 伪-1,2-L-arabinofuranosidase (EC 3.2.1.-); exo-伪-1,5-L-arabinofuranosidase (EC 3.2.1.-); [inverting] exo-伪-1,5-L-arabinanase (EC 3.2.1.-); 尾-1,3-xylosidase (EC 3.2.1.-) Many members have been assigned to subfamilies…
A00747	{Contig10:2976667:2979276:-}	{ELA34067.1; centromere microtubule binding protein cbf5 [Colletotrichum gloeosporioides Nara gc5]}	{O43100; H/ACA ribonucleoprotein complex subunit CBF5 }	{cfj:CFIO01_06964; K11131 DKC1, NOLA4, CBF5 H/ACA ribonucleoprotein complex subunit 4 5.4.99.- Genetic Information Processing; Translation; Ribosome biogenesis in eukaryotes [PATH:ko03008]}	{YLR175w; KOG2529 Pseudouridine synthase J Translation, ribosomal structure and biogenesis ;}	{NA}	{GO:0003723; RNA binding; molecular_function GO:0005634; nucleus; cellular_component GO:0006357; regulation of transcription from RNA polymerase II promoter; biological_process GO:0016592; mediator complex; cellular_component GO:0006396; RNA processing; biological_process GO:0001104; RNA polymerase II transcription cofactor activity; molecular_function}	{NA}	{NA}	{NA}	{NA}	{NA}
A00748	{Contig10:2979892:2981340:-}	{EQB54408.1; hypothetical protein CGLO_05769 [Colletotrichum gloeosporioides Cg-14]}	{NA}	{cfj:CFIO01_06965; }	{NA}	{NA}	{NA}	{NA}	{NA}	{NA}	{NA}	{NA}
A00749	{Contig10:2986500:2992488:-}	{ELA34069.1; carbon-nitrogen family protein [Colletotrichum gloeosporioides Nara gc5]}	{NA}	{cfj:CFIO01_06966; }	{NA}	{NA}	{GO:0006807; nitrogen compound metabolic process; biological_process GO:0016810; hydrolase activity, acting on carbon-nitrogen (but not peptide) bonds; molecular_function}	{NA}	{NA}	{NA}	{YES}	{NA}
A00750	{Contig10:2995394:2997163:+}	{EXF85265.1; hypothetical protein CFIO01_06968 [Colletotrichum fioriniae PJ7]}	{NA}	{cfj:CFIO01_06968; }	{NA}	{NA}	{NA}	{NA}	{NA}	{NA}	{NA}	{NA}
A00751	{Contig10:2997441:2998773:-}	{ELA34072.1; der1-like family protein [Colletotrichum gloeosporioides Nara gc5]}	{NA}	{cfj:CFIO01_06969; K13989 DERL2_3 Derlin-2/3 -- Genetic Information Processing; Folding, sorting and degradation; Protein processing in endoplasmic reticulum [PATH:ko04141]}	{NA}	{NA}	{NA}	{NA}	{NA}	{NA}	{NA}	{NA}
A00752	{Contig10:2999390:3000158:+}	{EQB46967.1; imidazoleglycerol-phosphate dehydratase [Colletotrichum gloeosporioides Cg-14]}	{Q9HEG3; Imidazoleglycerol-phosphate dehydratase }	{cfj:CFIO01_06970; K01693 hisB imidazoleglycerol-phosphate dehydratase 4.2.1.19 Metabolism; Amino acid metabolism; Histidine metabolism [PATH:ko00340]}	{YOR202w; KOG3143 Imidazoleglycerol-phosphate dehydratase E Amino acid transport and metabolism ;}	{NA}	{GO:0004424; imidazoleglycerol-phosphate dehydratase activity; molecular_function GO:0000105; histidine biosynthetic process; biological_process}	{PHI:121; O42621 PTH3 318829 Magnaporthe oryzae Rice blast Oryza sativa (related: rice) Imidazole glycerol phosphate dehydrogenase Gene disruption; gene complementation loss of pathogenicity}	{F2QVD9_PICP7; HIS3 CCA39367.1 224 Pichia pastoris 981350 CATALYTIC ACTIVITY: D-erythro-1-(imidazol-4-yl)glycerol 3- phosphate = 3-(imidazol-4-yl)-2-oxopropyl phosphate + H(2)O.; PATHWAY: Amino-acid biosynthesis; L-histidine biosynthesis; L- histidine from 5-phospho-alpha-D-ribose 1-diphosphate: step 6/9.; SIMILARITY: Belongs to the imidazoleglycerol-phosphate dehydratase family. Unknown Unknown …	{NA}	{NA}	{NA}
A00753	{Contig10:3000404:3002449:-}	{EQB46968.1; hypothetical protein CGLO_13949 [Colletotrichum gloeosporioides Cg-14]}	{NA}	{cfj:CFIO01_06971; }	{NA}	{NA}	{NA}	{NA}	{NA}	{NA}	{NA}	{NA}
A00754	{Contig10:3003241:3008331:+}	{ELA34075.1; protein kinase [Colletotrichum gloeosporioides Nara gc5]}	{NA}	{cfj:CFIO01_06972; K16196 EIF2AK4 eukaryotic translation initiation factor 2-alpha kinase 4 2.7.11.1 Genetic Information Processing; Folding, sorting and degradation; Protein processing in endoplasmic reticulum [PATH:ko04141] Cellular Processes; Transport and catabolism; Autophagy - animal [PATH:ko04140] Cellular Processes; Transport and catabolism; Autophagy - yeast [PATH:ko04138] Human Diseases…	{NA}	{NA}	{GO:0005672; transcription factor TFIIA complex; cellular_component GO:0006468; protein phosphorylation; biological_process GO:0005515; protein binding; molecular_function GO:0004672; protein kinase activity; molecular_function GO:0006270; DNA-dependent DNA replication initiation; biological_process GO:0005524; ATP binding; molecular_function GO:0006367; transcription initiation from RNA polymera…	{PHI:1274; I1RME6 FGSG_05135 5518 Fusarium graminearum Fusarium ear blight Triticum (related: wheat) protein kinase Gene deletion: full unaffected pathogenicity}	{NA}	{ATEG_09350.1; conserved hypothetical protein [Aspergillus terreus]}	{NA}	{NA}
A00755	{Contig10:3010048:3010791:+}	{ELA34076.1; ubiquitin conjugating enzyme [Colletotrichum gloeosporioides Nara gc5]}	{P14682; Ubiquitin-conjugating enzyme E2-34 kDa }	{cfj:CFIO01_06973; K02207 UBE2R, UBC3, CDC34 ubiquitin-conjugating enzyme E2 R 2.3.2.23 Genetic Information Processing; Folding, sorting and degradation; Ubiquitin mediated proteolysis [PATH:ko04120] Human Diseases; Infectious diseases; Herpes simplex infection [PATH:ko05168]}	{YDR054c; KOG0425 Ubiquitin-protein ligase O Posttranslational modification, protein turnover, chaperones ;}	{gnl|TC-DB|C8ZEM9; 3.A.16.1.2 Ubc7p OS=Saccharomyces cerevisiae (strain Lalvin EC1118 / Prise de mousse) GN=EC1118_1M3_1838g PE=3 SV=1}	{GO:0016881; acid-amino acid ligase activity; molecular_function}	{NA}	{NA}	{NA}	{NA}	{NA}
A00756	{Contig10:276556:277818:+}	{EQB58804.1; hypothetical protein CGLO_00881 [Colletotrichum gloeosporioides Cg-14]}	{NA}	{npa:UCRNP2_3620; }	{NA}	{NA}	{GO:0055085; transmembrane transport; biological_process GO:0022857; transmembrane transporter activity; molecular_function GO:0016021; integral to membrane; cellular_component}	{NA}	{NA}	{NA}	{NA}	{NA}
A00757	{Contig10:3012187:3015223:+}	{ELA34077.1; ubiquitin interaction motif protein [Colletotrichum gloeosporioides Nara gc5]}	{NA}	{cfj:CFIO01_06974; }	{NA}	{NA}	{NA}	{NA}	{NA}	{NA}	{NA}	{NA}
A00758	{Contig10:3016392:3017690:+}	{ELA34078.1; dnaJ heat shock family protein [Colletotrichum gloeosporioides Nara gc5]}	{Q09912; Protein psi1 }	{cfj:CFIO01_06975; K09510 DNAJB4 DnaJ homolog subfamily B member 4 -- }	{SPCC830.07c; KOG0714 Molecular chaperone (DnaJ superfamily) O Posttranslational modification, protein turnover, chaperones ;}	{NA}	{NA}	{NA}	{NA}	{NA}	{NA}	{NA}
A00759	{Contig10:3019465:3020199:+}	{EQB45035.1; haloacid dehalogenase-like hydrolase [Colletotrichum gloeosporioides Cg-14]}	{NA}	{cfj:CFIO01_06976; }	{NA}	{NA}	{GO:0051287; NAD binding; molecular_function GO:0055114; oxidation-reduction process; biological_process GO:0005515; protein binding; molecular_function GO:0016616; oxidoreductase activity, acting on the CH-OH group of donors, NAD or NADP as acceptor; molecular_function}	{NA}	{NA}	{NA}	{NA}	{NA}
A00760	{Contig10:3020334:3021828:-}	{ELA34080.1; tRNA a64-2 -o-ribosylphosphate transferase [Colletotrichum gloeosporioides Nara gc5]}	{NA}	{cfj:CFIO01_06977; K15463 RIT1 tRNA A64-2'-O-ribosylphosphate transferase 2.4.2.- }	{NA}	{NA}	{GO:0016763; transferase activity, transferring pentosyl groups; molecular_function}	{NA}	{NA}	{NA}	{NA}	{NA}
A00761	{Contig10:3024258:3025279:+}	{ELA34081.1; chaperone-binding protein [Colletotrichum gloeosporioides Nara gc5]}	{NA}	{cfj:CFIO01_06978; }	{NA}	{NA}	{GO:0016020; membrane; cellular_component}	{NA}	{NA}	{NA}	{NA}	{NA}
A00762	{Contig10:3025640:3026379:-}	{ELA34082.1; nucleolar protein 16 [Colletotrichum gloeosporioides Nara gc5]}	{A4R9U5; Nucleolar protein 16 }	{cfj:CFIO01_06979; K14839 NOP16 nucleolar protein 16 -- }	{NA}	{NA}	{NA}	{NA}	{NA}	{NA}	{NA}	{NA}
A00763	{Contig10:3026945:3027946:-}	{ELA34083.1; glycogenin [Colletotrichum gloeosporioides Nara gc5]}	{P13280; Glycogenin-1 }	{tmn:UCRPA7_6926; K00750 GYG1, GYG2 glycogenin 2.4.1.186 Metabolism; Carbohydrate metabolism; Starch and sucrose metabolism [PATH:ko00500]}	{7291265; KOG1950 Glycosyl transferase, family 8 - glycogenin G Carbohydrate transport and metabolism ;}	{NA}	{GO:0016757; transferase activity, transferring glycosyl groups; molecular_function GO:0006486; protein glycosylation; biological_process}	{NA}	{NA}	{NA}	{NA}	{NA}
A00764	{Contig10:3030117:3031469:-}	{ELA34084.1; d-galacturonic acid reductase [Colletotrichum gloeosporioides Nara gc5]}	{NA}	{cfj:CFIO01_06980; K18106 GAAA D-galacturonate reductase 1.1.1.- Metabolism; Carbohydrate metabolism; Pentose and glucuronate interconversions [PATH:ko00040]}	{NA}	{NA}	{GO:0050661; NADP binding; molecular_function GO:0055114; oxidation-reduction process; biological_process GO:0048037; cofactor binding; molecular_function GO:0016491; oxidoreductase activity; molecular_function}	{NA}	{NA}	{NA}	{NA}	{NA}
A00765	{Contig10:3035470:3036441:+}	{ELA34085.1; dihydrodipicolinate synthetase family protein [Colletotrichum gloeosporioides Nara gc5]}	{A6Y9S5; L-threo-3-deoxy-hexylosonate aldolase }	{cfj:CFIO01_06981; K18103 GAAC, LGA1 L-threo-3-deoxy-hexylosonate aldolase 4.1.2.54 Metabolism; Carbohydrate metabolism; Pentose and glucuronate interconversions [PATH:ko00040]}	{NA}	{NA}	{GO:0008152; NA GO:0016829; lyase activity; molecular_function}	{NA}	{NA}	{NA}	{NA}	{NA}
A00766	{Contig10:3037057:3038475:-}	{ELA34086.1; FAD dependent oxidoreductase, putative [Colletotrichum gloeosporioides Nara gc5]}	{NA}	{cfj:CFIO01_06982; }	{NA}	{NA}	{GO:0050660; flavin adenine dinucleotide binding; molecular_function GO:0016491; oxidoreductase activity; molecular_function GO:0050151; oleate hydratase activity; molecular_function GO:0055114; oxidation-reduction process; biological_process GO:0006631; fatty acid metabolic process; biological_process GO:0016614; oxidoreductase activity, acting on CH-OH group of donors; molecular_function}	{NA}	{NA}	{NA}	{NA}	{NA}
A00767	{Contig10:279470:279894:+}	{ELA32569.1; cerato-ulmin [Colletotrichum gloeosporioides Nara gc5]}	{P52753; Cryparin }	{cfj:CFIO01_05189; }	{NA}	{NA}	{GO:0005576; NA}	{PHI:458; O94196 MHP1 318829 Magnaporthe oryzae Rice blast Oryza sativa (related: rice) Hydrophobin Gene disruption; gene complementation reduced virulence}	{O94196_MAGGR; NULL AAD18059.1 102 Magnaporthe grisea 148305 Unknown 16101997 Unknown {ID:PF06766; Description: Hydrophobin_2} Digitaria (Poaceae) herb Leaf spot Leaf Spot {ID:0005618; Method: IEA:InterPro; Description: C:cell wall} {ID:0005576; Method: IEA:InterPro; Description: C:extracellular region} {ID:0007154; Method: IEA:InterPro; Description: P:cell communication}}	{NA}	{YES}	{NA}
A00768	{Contig10:3040103:3040718:+}	{ELA34087.1; glutathione peroxidase [Colletotrichum gloeosporioides Cg-14|Colletotrichum gloeosporioides Nara gc5]}	{O59858; Glutathione peroxidase-like peroxiredoxin gpx1 }	{cfj:CFIO01_06983; K00432 gpx glutathione peroxidase 1.11.1.9 Metabolism; Lipid metabolism; Arachidonic acid metabolism [PATH:ko00590] Metabolism; Metabolism of other amino acids; Glutathione metabolism [PATH:ko00480] Organismal Systems; Endocrine system; Thyroid hormone synthesis [PATH:ko04918]}	{SPBC32F12.03c; KOG1651 Glutathione peroxidase O Posttranslational modification, protein turnover, chaperones ;}	{NA}	{GO:0016491; oxidoreductase activity; molecular_function GO:0016209; NA GO:0006979; response to oxidative stress; biological_process GO:0004602; glutathione peroxidase activity; molecular_function GO:0055114; oxidation-reduction process; biological_process}	{PHI:2153; G4N178 MoHyr1 318829 Magnaporthe oryzae Rice blast Hordeum vulgare (related: barley) no data found Gene deletion: full; gene complementation reduced virulence}	{NA}	{NA}	{NA}	{NA}
A00769	{Contig10:3058080:3060702:+}	{EQB51537.1; hypothetical protein CGLO_08917 [Colletotrichum gloeosporioides Cg-14]}	{NA}	{maw:MAC_02105; }	{NA}	{NA}	{GO:0006355; regulation of transcription, DNA-dependent; biological_process GO:0000981; sequence-specific DNA binding RNA polymerase II transcription factor activity; molecular_function GO:0005634; nucleus; cellular_component GO:0008270; zinc ion binding; molecular_function}	{PHI:5682; G4N170 FZC78 318829 Magnaporthe oryzae Rice blast Hordeum vulgare (related: barley) Zn2Cys6 transcription factor Gene deletion: full unaffected pathogenicity}	{NA}	{NA}	{NA}	{NA}
A00770	{Contig10:3064841:3067528:-}	{EQB51536.1; hypothetical protein CGLO_08916 [Colletotrichum gloeosporioides Cg-14]}	{NA}	{vda:VDAG_08507; }	{NA}	{NA}	{GO:0003964; RNA-directed DNA polymerase activity; molecular_function GO:0006278; RNA-dependent DNA replication; biological_process GO:0003723; RNA binding; molecular_function}	{NA}	{NA}	{NA}	{NA}	{NA}
A00771	{Contig10:3068951:3070743:+}	{EQB51535.1; major facilitator superfamily transporter [Colletotrichum gloeosporioides Cg-14]}	{NA}	{vda:VDAG_08508; }	{NA}	{NA}	{GO:0022857; transmembrane transporter activity; molecular_function GO:0009395; phospholipid catabolic process; biological_process GO:0055085; transmembrane transport; biological_process GO:0004620; phospholipase activity; molecular_function GO:0016021; integral to membrane; cellular_component}	{NA}	{NA}	{NA}	{NA}	{NA}
A00772	{Contig10:3071263:3073079:-}	{ELA34090.1; amp-dependent synthetase ligase [Colletotrichum gloeosporioides Nara gc5]}	{NA}	{vda:VDAG_08509; }	{NA}	{NA}	{GO:0003824; NA GO:0008152; NA}	{PHI:1457; I1RRR9 GzAra005 5518 Fusarium graminearum Fusarium ear blight Triticum (related: wheat) transcription factor Gene deletion unaffected pathogenicity}	{NA}	{NA}	{NA}	{NA}
A00773	{Contig10:3074027:3074906:+}	{EQB51533.1; nuclear pore complex component [Colletotrichum gloeosporioides Cg-14]}	{G0S7R3; Nucleoporin POM34 }	{vda:VDAG_08510; K18724 POM34 nucleoporin POM34 -- }	{NA}	{gnl|TC-DB|G0S7R3; 1.I.1.1.2 Nucleoporin POM34 OS=Chaetomium thermophilum (strain DSM 1495 / CBS 144.50 / IMI 039719) GN=POM34 PE=3 SV=2}	{NA}	{NA}	{NA}	{NA}	{NA}	{NA}
A00774	{Contig10:3075593:3078489:+}	{ELA34092.1; high-temperature-induced dauer-formation protein [Colletotrichum gloeosporioides Nara gc5]}	{NA}	{vda:VDAG_08512; }	{NA}	{NA}	{GO:0005681; spliceosomal complex; cellular_component GO:0000398; nuclear mRNA splicing, via spliceosome; biological_process GO:0005537; mannose binding; molecular_function GO:0050690; regulation of defense response to virus by virus; biological_process}	{NA}	{NA}	{NA}	{NA}	{NA}
A00775	{Contig10:3079588:3081289:+}	{EQB51531.1; epoxide hydrolase [Colletotrichum gloeosporioides Cg-14]}	{NA}	{vda:VDAG_08513; }	{NA}	{NA}	{NA}	{NA}	{NA}	{NA}	{NA}	{NA}
A00776	{Contig10:3081859:3083167:-}	{ELA34094.1; hypothetical protein CGGC5_6068 [Colletotrichum gloeosporioides Nara gc5]}	{NA}	{NA}	{NA}	{NA}	{GO:0006629; lipid metabolic process; biological_process}	{NA}	{NA}	{NA}	{NA}	{NA}
A00777	{Contig10:3090583:3092500:+}	{EQB54010.1; kelch repeat protein [Colletotrichum gloeosporioides Cg-14]}	{NA}	{tmn:UCRPA7_3035; }	{NA}	{NA}	{GO:0005515; protein binding; molecular_function GO:0016020; membrane; cellular_component}	{NA}	{NA}	{NA}	{NA}	{NA}
A00778	{Contig10:30877:42399:-}	{ELA36002.1; pksn polyketide synthase for alternapyrone biosynthesis [Colletotrichum gloeosporioides Nara gc5]}	{NA}	{pan:PODANSg1131; }	{NA}	{NA}	{GO:0008270; zinc ion binding; molecular_function GO:0005506; iron ion binding; molecular_function GO:0055114; oxidation-reduction process; biological_process GO:0016747; transferase activity, transferring acyl groups other than amino-acyl groups; molecular_function GO:0008152; NA GO:0020037; heme binding; molecular_function GO:0006633; fatty acid biosynthetic process; biological_process GO:00164…	{PHI:726; Q6RKH3 PKS7 5518 Fusarium graminearum Fusarium ear blight Triticum (related: wheat) Polyketide synthase Gene disruption unaffected pathogenicity}	{NA}	{NA}	{NA}	{NA}
A00779	{Contig10:281841:283148:-}	{EQB58806.1; hypothetical protein CGLO_00883 [Colletotrichum gloeosporioides Cg-14]}	{G2Q9T3; Polysaccharide monooxygenase Cel61a }	{cfj:CFIO01_05197; K19356 E1.14.99.54 lytic cellulose monooxygenase (C1-hydroxylating) 1.14.99.54 }	{NA}	{NA}	{GO:0016020; membrane; cellular_component GO:0005576; NA GO:0005975; carbohydrate metabolic process; biological_process GO:0030248; cellulose binding; molecular_function GO:0004553; hydrolase activity, hydrolyzing O-glycosyl compounds; molecular_function}	{PHI:1581; I1RPX8 GzOB021 5518 Fusarium graminearum Fusarium ear blight Triticum (related: wheat) transcription factor Gene deletion unaffected pathogenicity}	{NA}	{NA}	{YES}	{EAA29018.1_; AA9 AA9 (formerly GH61) proteins are copper-dependent lytic polysaccharide monooxygenases (LPMOs); cleavage of cellulose chains with oxidation of various carbons (C-1, C-4 and C-6) has been reported several times in the literature; -; EAA29018.1_; CBM1 Modules of approx. 40 residues found almost exclusively in fungi. The cellulose-binding function has been demonstrated in many cases…
A00780	{Contig10:3097079:3099246:-}	{ENH78666.1; homeobox transcription [Colletotrichum orbiculare MAFF 240422]}	{NA}	{pan:PODANSg8303; }	{NA}	{NA}	{GO:0006355; regulation of transcription, DNA-dependent; biological_process GO:0005643; nuclear pore; cellular_component GO:0003700; sequence-specific DNA binding transcription factor activity; molecular_function GO:0003677; DNA binding; molecular_function GO:0043565; sequence-specific DNA binding; molecular_function}	{PHI:2134; G4N0U1 MoHox5 318829 Magnaporthe oryzae Rice blast Oryza sativa (related: rice) no data found Gene deletion: full reduced virulence}	{NA}	{NA}	{NA}	{NA}
A00781	{Contig10:3121599:3122674:-}	{ELA34097.1; 3-hydroxybutyryl- dehydrogenase [Colletotrichum gloeosporioides Cg-14|Colletotrichum gloeosporioides Nara gc5]}	{P45856; Probable 3-hydroxybutyryl-CoA dehydrogenase }	{val:VDBG_00232; K00074 paaH, hbd, fadB, mmgB 3-hydroxybutyryl-CoA dehydrogenase 1.1.1.157 Metabolism; Carbohydrate metabolism; Butanoate metabolism [PATH:ko00650] Metabolism; Amino acid metabolism; Phenylalanine metabolism [PATH:ko00360] Metabolism; Xenobiotics biodegradation and metabolism; Benzoate degradation [PATH:ko00362]}	{At3g15290; KOG2304 3-hydroxyacyl-CoA dehydrogenase I Lipid transport and metabolism ;}	{NA}	{GO:0003857; 3-hydroxyacyl-CoA dehydrogenase activity; molecular_function GO:0016491; oxidoreductase activity; molecular_function GO:0051287; NAD binding; molecular_function GO:0016616; oxidoreductase activity, acting on the CH-OH group of donors, NAD or NADP as acceptor; molecular_function GO:0055114; oxidation-reduction process; biological_process GO:0006098; pentose-phosphate shunt; biological…	{NA}	{NA}	{NA}	{NA}	{NA}
A00782	{Contig10:3123179:3126712:+}	{ELA34098.1; DNA repair protein [Colletotrichum gloeosporioides Nara gc5]}	{A4R4R3; Topoisomerase 1-associated factor 1 }	{plj:VFPFJ_07963; K10997 TOF1, SWI1 replication fork protection complex subunit Tof1/Swi1 -- }	{NA}	{NA}	{NA}	{NA}	{NA}	{NA}	{NA}	{NA}
A00783	{Contig10:3133291:3135200:-}	{ELA34099.1; kelch repeat protein [Colletotrichum gloeosporioides Nara gc5]}	{NA}	{NA}	{NA}	{NA}	{GO:0007304; chorion-containing eggshell formation; biological_process GO:0005213; structural constituent of chorion; molecular_function GO:0042600; chorion; cellular_component GO:0005576; NA GO:0016020; membrane; cellular_component}	{NA}	{NA}	{NA}	{NA}	{NA}
A00784	{Contig10:3137301:3138914:+}	{EQB51226.1; HypA protein [Colletotrichum gloeosporioides Cg-14]}	{NA}	{val:VDBG_04243; }	{NA}	{NA}	{GO:0006412; translation; biological_process GO:0005840; ribosome; cellular_component GO:0003735; structural constituent of ribosome; molecular_function}	{NA}	{NA}	{NA}	{NA}	{NA}
A00785	{Contig10:3139077:3141878:-}	{ELA34101.1; periodic tryptophan protein 2 [Colletotrichum gloeosporioides Nara gc5]}	{Q9C270; Periodic tryptophan protein 2 homolog }	{fox:FOXG_01531; K14558 PWP2, UTP1 periodic tryptophan protein 2 -- Genetic Information Processing; Translation; Ribosome biogenesis in eukaryotes [PATH:ko03008]}	{YCR057c; KOG0291 WD40-repeat-containing subunit of the 18S rRNA processing complex A RNA processing and modification ;}	{NA}	{GO:0005515; protein binding; molecular_function}	{NA}	{NA}	{NA}	{NA}	{NA}
A00786	{Contig10:3142344:3143674:+}	{ELA34102.1; cell division control protein 12 [Colletotrichum gloeosporioides Cg-14|Colletotrichum gloeosporioides Nara gc5]}	{P48009; Septin homolog spn4 }	{tmn:UCRPA7_3038; K16948 CDC12 cell division control protein 12 -- }	{SPAC9G1.11c; KOG2655 Septin family protein (P-loop GTPase) DZU Cell cycle control, cell division, chromosome partitioning ; Cytoskeleton ; Intracellular trafficking, secretion, and vesicular transport ;}	{NA}	{GO:0005525; GTP binding; molecular_function GO:0007264; small GTPase mediated signal transduction; biological_process GO:0005634; nucleus; cellular_component GO:0003723; RNA binding; molecular_function GO:0016817; hydrolase activity, acting on acid anhydrides; molecular_function GO:0006810; transport; biological_process GO:0005886; plasma membrane; cellular_component GO:0005524; ATP binding; mol…	{PHI:6410; I1RT81 FgCdc12 5518 Fusarium graminearum Fusarium head blight Triticum aestivum (related: bread wheat) cell division control protein Gene deletion: full; gene complementation reduced virulence}	{NA}	{NA}	{NA}	{NA}
A00787	{Contig10:3144255:3145696:-}	{EQB51223.1; hypothetical protein CGLO_09247 [Colletotrichum gloeosporioides Cg-14]}	{NA}	{plj:VFPFJ_07799; }	{NA}	{NA}	{GO:0005524; ATP binding; molecular_function}	{PHI:1287; I1RT82 FGSG_07381 5518 Fusarium graminearum Fusarium ear blight Triticum (related: wheat) protein kinase Gene deletion: full unaffected pathogenicity}	{NA}	{NA}	{NA}	{NA}
A00788	{Contig10:3149121:3154180:+}	{EQB43097.1; ubiquitin carboxyl-terminal hydrolase [Colletotrichum gloeosporioides Cg-14]}	{P50101; Ubiquitin carboxyl-terminal hydrolase 15 }	{vda:VDAG_08535; K11838 USP7, UBP15 ubiquitin carboxyl-terminal hydrolase 7 3.4.19.12 Environmental Information Processing; Signal transduction; FoxO signaling pathway [PATH:ko04068] Human Diseases; Cancers; Viral carcinogenesis [PATH:ko05203] Human Diseases; Infectious diseases; Herpes simplex infection [PATH:ko05168] Human Diseases; Infectious diseases; Epstein-Barr virus infection [PATH:ko0516…	{YMR304w; KOG1863 Ubiquitin carboxyl-terminal hydrolase O Posttranslational modification, protein turnover, chaperones ;}	{NA}	{GO:0006511; ubiquitin-dependent protein catabolic process; biological_process GO:0004221; ubiquitin thiolesterase activity; molecular_function GO:0005515; protein binding; molecular_function}	{PHI:6188; A0A095CIZ4 Ubp5 552467 Cryptococcus gattii Fungal meningitis Caenorhabditis elegans (related: roundworm) Deubiquitinase Gene mutation; gene complementation reduced virulence}	{NA}	{NA}	{NA}	{NA}
A00789	{Contig10:3154852:3156536:-}	{EQB43095.1; hypothetical protein CGLO_18311 [Colletotrichum gloeosporioides Cg-14]}	{NA}	{tmn:UCRPA7_3042; }	{NA}	{NA}	{NA}	{NA}	{NA}	{NA}	{NA}	{CCT67128.1_; GH16 xyloglucan:xyloglucosyltransferase (EC 2.4.1.207); keratan-sulfate endo-1,4-尾-galactosidase (EC 3.2.1.103); endo-1,3-尾-glucanase (EC 3.2.1.39); endo-1,3(4)-尾-glucanase (EC 3.2.1.6); licheninase (EC 3.2.1.73); 尾-agarase (EC 3.2.1.81); 魏-carrageenase (EC 3.2.1.83); xyloglucanase (EC 3.2.1.151); endo-尾-1,3-galactanase (EC 3.2.1.181); 尾-porphyranase (EC 3.2.1.178); hyaluronidase (E…
A00790	{Contig10:286804:288366:-}	{EQB58807.1; hypothetical protein CGLO_00884 [Colletotrichum gloeosporioides Cg-14]}	{NA}	{cfj:CFIO01_05196; K17967 UGO1 mitochondrial fusion and transport protein UGO1 -- }	{NA}	{NA}	{NA}	{NA}	{NA}	{NA}	{NA}	{NA}
A00791	{Contig10:3159871:3161655:-}	{ELA34107.1; transcriptional regulator cwf13 [Colletotrichum gloeosporioides Nara gc5]}	{Q5AU50; Pre-mRNA-processing protein 45 }	{pfy:PFICI_08317; K06063 SNW1, SKIIP, SKIP SNW domain-containing protein 1 -- Genetic Information Processing; Transcription; Spliceosome [PATH:ko03040] Environmental Information Processing; Signal transduction; Notch signaling pathway [PATH:ko04330] Human Diseases; Cancers; Viral carcinogenesis [PATH:ko05203] Human Diseases; Infectious diseases; Epstein-Barr virus infection [PATH:ko05169]}	{SPCC188.11; KOG2441 mRNA splicing factor/probable chromatin binding snw family nuclear protein AB RNA processing and modification ; Chromatin structure and dynamics ;}	{NA}	{GO:0000398; nuclear mRNA splicing, via spliceosome; biological_process GO:0005681; spliceosomal complex; cellular_component GO:0019028; viral capsid; cellular_component}	{NA}	{NA}	{NA}	{NA}	{NA}
A00792	{Contig10:3162295:3164338:-}	{EQB43093.1; FAD binding domain-containing protein [Colletotrichum gloeosporioides Cg-14]}	{NA}	{cfj:CFIO01_08050; }	{NA}	{NA}	{GO:0008762; UDP-N-acetylmuramate dehydrogenase activity; molecular_function GO:0055114; oxidation-reduction process; biological_process GO:0050660; flavin adenine dinucleotide binding; molecular_function GO:0016491; oxidoreductase activity; molecular_function}	{NA}	{NA}	{NA}	{YES}	{NA}
A00793	{Contig10:3168671:3170215:+}	{EQB43092.1; CFEM domain-containing protein [Colletotrichum gloeosporioides Cg-14]}	{NA}	{mbe:MBM_01559; }	{NA}	{NA}	{NA}	{NA}	{NA}	{NA}	{NA}	{NA}
A00794	{Contig10:3181145:3183304:+}	{EQB50847.1; tetratricopeptide [Colletotrichum gloeosporioides Cg-14]}	{O94556; Anaphase-promoting complex subunit 8 }	{fox:FOXG_02042; K03355 APC8, CDC23 anaphase-promoting complex subunit 8 -- Genetic Information Processing; Folding, sorting and degradation; Ubiquitin mediated proteolysis [PATH:ko04120] Cellular Processes; Cell growth and death; Cell cycle [PATH:ko04110] Cellular Processes; Cell growth and death; Cell cycle - yeast [PATH:ko04111] Cellular Processes; Cell growth and death; Meiosis - yeast [PATH:…	{SPAC6F12.14; KOG1155 Anaphase-promoting complex (APC), Cdc23 subunit DO Cell cycle control, cell division, chromosome partitioning ; Posttranslational modification, protein turnover, chaperones ;}	{NA}	{GO:0005515; protein binding; molecular_function GO:0005680; anaphase-promoting complex; cellular_component GO:0030071; regulation of mitotic metaphase/anaphase transition; biological_process}	{NA}	{NA}	{NA}	{NA}	{NA}
A00795	{Contig10:3184854:3185623:-}	{ELA34114.1; hypothetical protein CGGC5_6088 [Colletotrichum gloeosporioides Nara gc5]}	{NA}	{pfy:PFICI_08309; }	{NA}	{NA}	{NA}	{NA}	{NA}	{NA}	{YES}	{NA}
A00796	{Contig10:3192498:3193055:+}	{ELA34115.1; DNase1 protein [Colletotrichum gloeosporioides Nara gc5]}	{NA}	{tmn:UCRPA7_5815; }	{NA}	{NA}	{NA}	{NA}	{NA}	{NA}	{YES}	{NA}
A00797	{Contig10:3195258:3198764:-}	{EQB50844.1; hypothetical protein CGLO_09674 [Colletotrichum gloeosporioides Cg-14]}	{NA}	{cfj:CFIO01_13646; K17600 VPS54 vacuolar protein sorting-associated protein 54 -- }	{NA}	{NA}	{GO:0035257; nuclear hormone receptor binding; molecular_function GO:0006355; regulation of transcription, DNA-dependent; biological_process GO:0008883; glutamyl-tRNA reductase activity; molecular_function GO:0005634; nucleus; cellular_component GO:0042147; retrograde transport, endosome to Golgi; biological_process GO:0015031; protein transport; biological_process GO:0033014; tetrapyrrole biosyn…	{NA}	{NA}	{NA}	{NA}	{NA}
A00798	{Contig10:3199356:3201690:+}	{ELA34117.1; DNA replication licensing factor mcm5 [Colletotrichum gloeosporioides Nara gc5]}	{P41389; DNA replication licensing factor mcm5 }	{cfj:CFIO01_13645; K02209 MCM5, CDC46 DNA replication licensing factor MCM5 3.6.4.12 Genetic Information Processing; Replication and repair; DNA replication [PATH:ko03030] Cellular Processes; Cell growth and death; Cell cycle [PATH:ko04110] Cellular Processes; Cell growth and death; Cell cycle - yeast [PATH:ko04111] Cellular Processes; Cell growth and death; Meiosis - yeast [PATH:ko04113]}	{YLR274w; KOG0481 DNA replication licensing factor, MCM5 component L Replication, recombination and repair ;}	{NA}	{GO:0006260; DNA replication; biological_process GO:0008134; transcription factor binding; molecular_function GO:0005524; ATP binding; molecular_function GO:0003677; DNA binding; molecular_function GO:0015995; chlorophyll biosynthetic process; biological_process GO:0006355; regulation of transcription, DNA-dependent; biological_process GO:0016887; ATPase activity; molecular_function GO:0016851; m…	{PHI:1583; V6RLW4 GzOB023 5518 Fusarium graminearum Fusarium ear blight Triticum (related: wheat) transcription factor Gene deletion unaffected pathogenicity}	{NA}	{NA}	{NA}	{NA}
A00799	{Contig10:3204023:3205256:+}	{ELA34118.1; mediator of rna polymerase ii transcription subunit 19 [Colletotrichum gloeosporioides Cg-14|Colletotrichum gloeosporioides Nara gc5]}	{Q2GW22; Mediator of RNA polymerase II transcription subunit 19 }	{cfj:CFIO01_13091; }	{NA}	{NA}	{GO:0016592; mediator complex; cellular_component GO:0001104; RNA polymerase II transcription cofactor activity; molecular_function GO:0006357; regulation of transcription from RNA polymerase II promoter; biological_process}	{NA}	{NA}	{NA}	{NA}	{NA}
A00800	{Contig10:3206101:3208813:-}	{EQB50841.1; hypothetical protein CGLO_09671 [Colletotrichum gloeosporioides Cg-14]}	{NA}	{cfj:CFIO01_13090; }	{NA}	{NA}	{GO:0016787; hydrolase activity; molecular_function GO:0009058; biosynthetic process; biological_process GO:0008152; NA GO:0016788; hydrolase activity, acting on ester bonds; molecular_function GO:0006886; intracellular protein transport; biological_process GO:0004806; triglyceride lipase activity; molecular_function GO:0006505; GPI anchor metabolic process; biological_process GO:0006629; lipid m…	{NA}	{NA}	{NA}	{NA}	{NA}
A00801	{Contig10:289039:289705:+}	{ELA32572.1; 2fe-2s iron-sulfur cluster binding domain protein [Colletotrichum gloeosporioides Nara gc5]}	{Q12184; Adrenodoxin homolog, mitochondrial }	{cfj:CFIO01_05195; K22071 FDX2 ferredoxin-2, mitochondrial -- }	{YPL252c; KOG3309 Ferredoxin C Energy production and conversion ;}	{NA}	{GO:0009055; NA GO:0051536; iron-sulfur cluster binding; molecular_function}	{NA}	{NA}	{NA}	{NA}	{NA}
A00802	{Contig10:3215066:3216719:+}	{EXF77163.1; hypothetical protein CFIO01_13089 [Colletotrichum fioriniae PJ7]}	{NA}	{cfj:CFIO01_13089; }	{NA}	{NA}	{NA}	{NA}	{NA}	{NA}	{NA}	{NA}
A00803	{Contig10:3222444:3225369:+}	{ELA33524.1; fungal specific transcription factor domain-containing protein [Colletotrichum gloeosporioides Cg-14|Colletotrichum gloeosporioides Nara gc5]}	{NA}	{cfj:CFIO01_13087; }	{NA}	{NA}	{GO:0003677; DNA binding; molecular_function GO:0000981; sequence-specific DNA binding RNA polymerase II transcription factor activity; molecular_function GO:0006355; regulation of transcription, DNA-dependent; biological_process GO:0008270; zinc ion binding; molecular_function GO:0006351; transcription, DNA-dependent; biological_process GO:0005634; nucleus; cellular_component}	{PHI:6260; G2XED6 Vdpf 27337 Verticillium dahliae Vascular wilt Nicotiana benthamiana (no common name found) Transcription factor Gene deletion: full; gene complementation reduced virulence}	{NA}	{NA}	{NA}	{NA}
A00804	{Contig10:3226323:3229069:+}	{EQB59487.1; ATP-dependent metallopeptidase HflB [Colletotrichum gloeosporioides Cg-14]}	{Q9HGM3; Mitochondrial respiratory chain complexes assembly protein rca1 }	{cfj:CFIO01_13086; K08956 AFG3 AFG3 family protein 3.4.24.- }	{SPBC543.09; KOG0731 AAA+-type ATPase containing the peptidase M41 domain O Posttranslational modification, protein turnover, chaperones ;}	{NA}	{GO:0009378; four-way junction helicase activity; molecular_function GO:0008270; zinc ion binding; molecular_function GO:0005524; ATP binding; molecular_function GO:0004222; metalloendopeptidase activity; molecular_function GO:0003678; DNA helicase activity; molecular_function GO:0006508; proteolysis; biological_process GO:0006310; DNA recombination; biological_process GO:0016887; ATPase activity…	{NA}	{NA}	{NA}	{NA}	{NA}
A00805	{Contig10:3231215:3239259:+}	{OLN85002.1; putative transporter C543.05c 2 [Colletotrichum chlorophyti]}	{NA}	{cfj:CFIO01_13677; }	{NA}	{NA}	{GO:0005515; protein binding; molecular_function GO:0016020; membrane; cellular_component GO:0006820; anion transport; biological_process GO:0016021; integral to membrane; cellular_component}	{NA}	{NA}	{NA}	{NA}	{NA}
A00806	{Contig10:3239462:3240543:-}	{ELA33521.1; nap family protein [Colletotrichum gloeosporioides Nara gc5]}	{NA}	{val:VDBG_04242; }	{NA}	{NA}	{GO:0006334; nucleosome assembly; biological_process GO:0005634; nucleus; cellular_component}	{NA}	{NA}	{NA}	{NA}	{NA}
A00807	{Contig10:3243536:3245681:-}	{ELA33520.1; C6 zinc finger domain protein [Colletotrichum gloeosporioides Nara gc5]}	{NA}	{tmn:UCRPA7_3092; }	{NA}	{NA}	{GO:0000981; sequence-specific DNA binding RNA polymerase II transcription factor activity; molecular_function GO:0006355; regulation of transcription, DNA-dependent; biological_process GO:0008270; zinc ion binding; molecular_function GO:0005634; nucleus; cellular_component}	{PHI:1798; I1RSP9 GzZC113 5518 Fusarium graminearum Fusarium ear blight Triticum (related: wheat) transcription factor Gene deletion unaffected pathogenicity}	{NA}	{NA}	{NA}	{NA}
A00808	{Contig10:3249207:3250723:-}	{EQB51231.1; hypothetical protein CGLO_09255 [Colletotrichum gloeosporioides Cg-14]}	{Q9Y778; Subtilisin-like proteinase Mp1 }	{ela:UCREL1_6253; }	{NA}	{NA}	{GO:0043086; negative regulation of catalytic activity; biological_process GO:0006508; proteolysis; biological_process GO:0042802; identical protein binding; molecular_function GO:0004252; serine-type endopeptidase activity; molecular_function}	{NA}	{ORYZ_ASPFC; ALP1 EDP50543.1 403 Neosartorya fumigata 451804 FUNCTION: Secreted alkaline protease that allows assimilation of proteinaceous substrates (By similarity). Acts as a significant virulence factor in invasive aspergillosis. Involved in immune evasion from the human and mice complement systems during infection. Efficiently cleaves important components of the complement cascade such as su…	{NA}	{YES}	{NA}
A00809	{Contig10:3254918:3255601:-}	{EQB44351.1; hypothetical protein CGLO_16922 [Colletotrichum gloeosporioides Cg-14]}	{NA}	{NA}	{NA}	{NA}	{NA}	{NA}	{NA}	{NA}	{NA}	{NA}
A00810	{Contig10:3256189:3258705:-}	{ELA33517.1; ring finger ubiquitin ligase [Colletotrichum gloeosporioides Nara gc5]}	{NA}	{cfj:CFIO01_12745; }	{NA}	{NA}	{GO:0005680; anaphase-promoting complex; cellular_component GO:0004842; ubiquitin-protein ligase activity; molecular_function GO:0005515; protein binding; molecular_function GO:0008270; zinc ion binding; molecular_function GO:0046872; metal ion binding; molecular_function}	{NA}	{NA}	{NA}	{NA}	{NA}
A00811	{Contig10:3259228:3259622:+}	{ELA33516.1; heat shock factor binding protein 1 [Colletotrichum gloeosporioides Cg-14|Colletotrichum gloeosporioides Nara gc5]}	{NA}	{cfj:CFIO01_12744; K19765 HSBP1 heat shock factor-binding protein 1 -- Organismal Systems; Aging; Longevity regulating pathway - worm [PATH:ko04212]}	{NA}	{NA}	{GO:0005198; NA GO:0019028; viral capsid; cellular_component GO:0019031; viral envelope; cellular_component}	{NA}	{NA}	{NA}	{NA}	{NA}
A00812	{Contig10:290022:290888:-}	{ELA32573.1; duf1665 domain protein [Colletotrichum gloeosporioides Nara gc5]}	{NA}	{cfj:CFIO01_05194; }	{NA}	{NA}	{GO:0006270; DNA-dependent DNA replication initiation; biological_process}	{NA}	{NA}	{NA}	{NA}	{NA}
A00813	{Contig10:3259881:3261052:-}	{EQB44348.1; hypothetical protein CGLO_16919 [Colletotrichum gloeosporioides Cg-14]}	{Q92249; Protein disulfide-isomerase erp38 }	{cfj:CFIO01_12743; K09584 PDIA6, TXNDC7 protein disulfide-isomerase A6 5.3.4.1 Genetic Information Processing; Folding, sorting and degradation; Protein processing in endoplasmic reticulum [PATH:ko04141]}	{At2g47470; KOG0191 Thioredoxin/protein disulfide isomerase O Posttranslational modification, protein turnover, chaperones ;}	{NA}	{GO:0055114; oxidation-reduction process; biological_process GO:0045454; cell redox homeostasis; biological_process GO:0005783; endoplasmic reticulum; cellular_component GO:0009055; NA GO:0015035; protein disulfide oxidoreductase activity; molecular_function GO:0016209; NA GO:0016491; oxidoreductase activity; molecular_function}	{NA}	{NA}	{NA}	{YES}	{NA}
A00814	{Contig10:3261632:3261991:+}	{XP_018160561.1; Ribosomal protein S14p/S29e [Colletotrichum higginsianum IMI 349063]}	{Q9C2P2; 40S ribosomal protein S29 }	{cfj:CFIO01_12742; K02980 RP-S29e, RPS29 small subunit ribosomal protein S29e -- Genetic Information Processing; Translation; Ribosome [PATH:ko03010]}	{YLR388w; KOG3506 40S ribosomal protein S29 J Translation, ribosomal structure and biogenesis ;}	{NA}	{GO:0005622; intracellular; cellular_component GO:0005840; ribosome; cellular_component GO:0006412; translation; biological_process GO:0008270; zinc ion binding; molecular_function GO:0003735; structural constituent of ribosome; molecular_function}	{NA}	{NA}	{NA}	{NA}	{NA}
A00815	{Contig10:3262698:3264149:-}	{ELA33514.1; elongation factor tu [Colletotrichum gloeosporioides Cg-14|Colletotrichum gloeosporioides Nara gc5]}	{A5DN78; Elongation factor Tu, mitochondrial }	{cfj:CFIO01_12741; K02358 tuf, TUFM elongation factor Tu -- }	{YOR187w; KOG0460 Mitochondrial translation elongation factor Tu J Translation, ribosomal structure and biogenesis ;}	{NA}	{GO:0005525; GTP binding; molecular_function GO:0005524; ATP binding; molecular_function GO:0003924; GTPase activity; molecular_function GO:0006576; cellular biogenic amine metabolic process; biological_process}	{NA}	{NA}	{NA}	{NA}	{NA}
A00816	{Contig10:3270767:3271690:+}	{ELA33513.1; hypothetical protein CGGC5_6578 [Colletotrichum gloeosporioides Nara gc5]}	{NA}	{cfj:CFIO01_06750; }	{NA}	{NA}	{NA}	{NA}	{NA}	{NA}	{NA}	{NA}
A00817	{Contig10:3272899:3274338:-}	{ELA33512.1; hypothetical protein CGGC5_6577 [Colletotrichum gloeosporioides Nara gc5]}	{NA}	{cfj:CFIO01_06751; }	{NA}	{NA}	{GO:0003682; chromatin binding; molecular_function}	{NA}	{NA}	{NA}	{NA}	{NA}
A00818	{Contig10:3275637:3276404:+}	{EQB44343.1; glutamyl-tRNA synthetase [Colletotrichum gloeosporioides Cg-14]}	{NA}	{cfj:CFIO01_06752; }	{NA}	{NA}	{NA}	{NA}	{NA}	{NA}	{NA}	{NA}
A00819	{Contig10:3276836:3278428:+}	{EQB44342.1; FMN-dependent dehydrogenase [Colletotrichum gloeosporioides Cg-14]}	{P00175; Cytochrome b2, mitochondrial }	{cfj:CFIO01_06753; K00101 lldD L-lactate dehydrogenase (cytochrome) 1.1.2.3 Metabolism; Carbohydrate metabolism; Pyruvate metabolism [PATH:ko00620]}	{YML054c_2; KOG0538 Glycolate oxidase C Energy production and conversion ;}	{NA}	{GO:0055114; oxidation-reduction process; biological_process GO:0003824; NA GO:0018580; nitronate monooxygenase activity; molecular_function GO:0020037; heme binding; molecular_function GO:0016638; oxidoreductase activity, acting on the CH-NH2 group of donors; molecular_function GO:0015930; glutamate synthase activity; molecular_function GO:0016491; oxidoreductase activity; molecular_function GO:…	{NA}	{NA}	{NA}	{NA}	{NA}
A00820	{Contig10:3278703:3280147:-}	{EQB44341.1; hypothetical protein CGLO_16912 [Colletotrichum gloeosporioides Cg-14]}	{NA}	{cfj:CFIO01_06754; }	{NA}	{NA}	{GO:0005672; transcription factor TFIIA complex; cellular_component GO:0006367; transcription initiation from RNA polymerase II promoter; biological_process}	{NA}	{NA}	{NA}	{NA}	{NA}
A00821	{Contig10:3290923:3291675:+}	{EQB59284.1; hypothetical protein CGLO_00358 [Colletotrichum gloeosporioides Cg-14]}	{NA}	{cfj:CFIO01_06755; }	{NA}	{NA}	{NA}	{NA}	{NA}	{NA}	{NA}	{NA}
A00822	{Contig10:3292482:3295254:-}	{EQB59283.1; Spb1 domain-containing protein [Colletotrichum gloeosporioides Cg-14]}	{Q9P6V8; AdoMet-dependent rRNA methyltransferase spb1 }	{cfj:CFIO01_06756; K14857 SPB1, FTSJ3 AdoMet-dependent rRNA methyltransferase SPB1 2.1.1.- }	{YCL054w; KOG1098 Putative SAM-dependent rRNA methyltransferase SPB1 AR RNA processing and modification ; General function prediction only ;}	{NA}	{GO:0006364; rRNA processing; biological_process GO:0008168; methyltransferase activity; molecular_function GO:0032259; methylation; biological_process GO:0005634; nucleus; cellular_component}	{NA}	{NA}	{NA}	{NA}	{NA}
A00823	{Contig10:293911:294327:-}	{KXH55612.1; hypothetical protein CSAL01_10239 [Colletotrichum salicis]}	{NA}	{afv:AFLA_095180; K08150 SLC2A13, ITR MFS transporter, SP family, solute carrier family 2 (myo-inositol transporter), member 13 -- }	{SPAC4F8.15; KOG0254 Predicted transporter (major facilitator superfamily) R General function prediction only ;}	{NA}	{GO:0016021; integral to membrane; cellular_component GO:0022857; transmembrane transporter activity; molecular_function GO:0055085; transmembrane transport; biological_process}	{NA}	{NA}	{NA}	{NA}	{NA}
A00824	{Contig10:3295850:3298439:+}	{ELA36868.1; WD domain-containing protein [Colletotrichum gloeosporioides Nara gc5]}	{NA}	{cfj:CFIO01_06757; }	{NA}	{NA}	{GO:0005515; protein binding; molecular_function}	{NA}	{NA}	{NA}	{NA}	{NA}
A00825	{Contig10:3299233:3300654:-}	{ELA36869.1; hypothetical protein CGGC5_3671 [Colletotrichum gloeosporioides Nara gc5]}	{NA}	{cfj:CFIO01_06758; }	{NA}	{NA}	{GO:0004392; heme oxygenase (decyclizing) activity; molecular_function GO:0006788; heme oxidation; biological_process GO:0055114; oxidation-reduction process; biological_process}	{NA}	{NA}	{NA}	{NA}	{NA}
A00826	{Contig10:3303434:3304796:-}	{ENH78780.1; vacuolar membrane protein [Colletotrichum orbiculare MAFF 240422]}	{NA}	{cfj:CFIO01_06759; K15289 SLC35F5 solute carrier family 35, member F5 -- }	{NA}	{NA}	{GO:0016021; integral to membrane; cellular_component GO:0031965; nuclear membrane; cellular_component GO:0006810; transport; biological_process GO:0016020; membrane; cellular_component GO:0006998; nuclear envelope organization; biological_process GO:0006406; mRNA export from nucleus; biological_process GO:0006611; protein export from nucleus; biological_process}	{NA}	{NA}	{NA}	{NA}	{NA}
A00827	{Contig10:3306064:3307044:-}	{ELA36871.1; rab small monomeric gtpase [Colletotrichum chlorophyti|Colletotrichum gloeosporioides Cg-14|Colletotrichum gloeosporioides Nara gc5|Colletotrichum orbiculare MAFF 240422]}	{Q9C2L8; Probable Ras-related protein Rab7 }	{cfj:CFIO01_06760; K07897 RAB7A Ras-related protein Rab-7A -- Cellular Processes; Transport and catabolism; Endocytosis [PATH:ko04144] Cellular Processes; Transport and catabolism; Phagosome [PATH:ko04145] Cellular Processes; Transport and catabolism; Autophagy - animal [PATH:ko04140] Cellular Processes; Transport and catabolism; Autophagy - yeast [PATH:ko04138] Cellular Processes; Transport and …	{SPBC405.04c; KOG0394 Ras-related GTPase R General function prediction only ;}	{NA}	{GO:0000166; nucleotide binding; molecular_function GO:0098519; NA GO:0005622; intracellular; cellular_component GO:0043531; ADP binding; molecular_function GO:0003724; RNA helicase activity; molecular_function GO:0006576; cellular biogenic amine metabolic process; biological_process GO:0007049; cell cycle; biological_process GO:0005524; ATP binding; molecular_function GO:0003924; GTPase activity…	{PHI:4736; G4MYS1 MoYpt7 318829 Magnaporthe oryzae Rice blast Oryza sativa (related: rice) small GTPase Gene deletion: full; gene complementation loss of pathogenicity}	{Q59ZB7_CANAL; YPT7 EAK95794.1 217 Candida albicans 5476 SIMILARITY: Belongs to the small GTPase superfamily. Rab family. 15123810 XP_714835.1, XM_709742.1 {ID:PF00071; Description: Ras} Isolated from a wide variety of substrates including humans animals invasive candidal disease invasive candidal disease {ID:0000324; Method: IDA:CGD; Description: C:fungal-type vacuole} {ID:0005525; Method: IEA:U…	{NA}	{NA}	{NA}
A00828	{Contig10:3307759:3308979:+}	{EQB52938.1; hypothetical protein CGLO_07395 [Colletotrichum gloeosporioides Cg-14]}	{NA}	{cfj:CFIO01_06761; }	{NA}	{NA}	{GO:0016887; ATPase activity; molecular_function GO:0005524; ATP binding; molecular_function}	{NA}	{NA}	{NA}	{NA}	{NA}
A00829	{Contig10:3309266:3311011:-}	{ELA36873.1; nucleoside diphosphatase gda1 [Colletotrichum gloeosporioides Nara gc5]}	{Q8TGG8; Probable guanosine-diphosphatase }	{cfj:CFIO01_06762; K01526 E3.6.1.42 guanosine-diphosphatase 3.6.1.42 }	{SPAC824.08; KOG1385 Nucleoside phosphatase F Nucleotide transport and metabolism ;}	{NA}	{GO:0016787; hydrolase activity; molecular_function}	{NA}	{NA}	{NA}	{NA}	{NA}
A00830	{Contig10:3312004:3313798:+}	{EQB47562.1; PUL domain-containing protein [Colletotrichum gloeosporioides Cg-14]}	{NA}	{cfj:CFIO01_06763; }	{NA}	{NA}	{GO:0045454; cell redox homeostasis; biological_process GO:0055114; oxidation-reduction process; biological_process GO:0016209; NA GO:0016491; oxidoreductase activity; molecular_function GO:0015035; protein disulfide oxidoreductase activity; molecular_function GO:0009055; NA}	{NA}	{NA}	{NA}	{NA}	{NA}
A00831	{Contig10:3314337:3316231:+}	{ELA36875.1; kinesin family protein [Colletotrichum gloeosporioides Nara gc5]}	{P46872; Kinesin-II 85 kDa subunit }	{cfj:CFIO01_06764; }	{CE02031; KOG0245 Kinesin-like protein Z Cytoskeleton ;}	{NA}	{GO:0007018; microtubule-based movement; biological_process GO:0005524; ATP binding; molecular_function GO:0003777; microtubule motor activity; molecular_function GO:0008017; microtubule binding; molecular_function}	{PHI:7358; Q86ZB5 KLP7 40559 Botrytis cinerea Grey mould fungus Cicer arietinum (related: chickpea) Kinesin-like protein Gene disruption; gene complementation reduced virulence}	{NA}	{NA}	{NA}	{NA}
A00832	{Contig10:3320224:3321192:+}	{EQB47560.1; eukaryotic initiation factor 4E [Colletotrichum gloeosporioides Cg-14]}	{NA}	{cfj:CFIO01_06765; }	{NA}	{NA}	{GO:0005737; cytoplasm; cellular_component GO:0003743; translation initiation factor activity; molecular_function GO:0003723; RNA binding; molecular_function GO:0006413; translational initiation; biological_process}	{NA}	{NA}	{NA}	{NA}	{NA}
A00833	{Contig10:3321809:3325080:-}	{OIW29798.1; hydroxyacylglutathione hydrolase [Coniochaeta ligniaria NRRL 30616]}	{Q9UT36; Probable hydroxyacylglutathione hydrolase C824.07 }	{cmt:CCM_05589; K01069 gloB, HAGH hydroxyacylglutathione hydrolase 3.1.2.6 Metabolism; Carbohydrate metabolism; Pyruvate metabolism [PATH:ko00620]}	{SPAC824.07; KOG0813 Glyoxylase R General function prediction only ;}	{NA}	{GO:0016787; hydrolase activity; molecular_function}	{PHI:3485; G4MYT5 MoSPC3 318829 Magnaporthe oryzae Rice blast Oryza sativa (related: rice) Orphan genes Gene mutation unaffected pathogenicity}	{NA}	{NA}	{NA}	{NA}
A00834	{Contig10:298250:299477:+}	{EQB58811.1; hypothetical protein CGLO_00888 [Colletotrichum gloeosporioides Cg-14]}	{NA}	{cfj:CFIO01_05192; }	{NA}	{NA}	{NA}	{NA}	{NA}	{NA}	{NA}	{NA}
A00835	{Contig10:3325359:3327473:-}	{EQB47557.1; hypothetical protein CGLO_13276 [Colletotrichum gloeosporioides Cg-14]}	{NA}	{cfj:CFIO01_06767; K16912 LAS1 ribosomal biogenesis protein LAS1 -- }	{NA}	{NA}	{NA}	{NA}	{NA}	{NA}	{NA}	{NA}
A00836	{Contig10:3328446:3330035:-}	{EQB47556.1; saccharopine dehydrogenase [Colletotrichum gloeosporioides Cg-14]}	{Q9P4R4; Saccharopine dehydrogenase [NADP(+), L-glutamate-forming] }	{cfj:CFIO01_06768; K00293 LYS9 saccharopine dehydrogenase (NADP+, L-glutamate forming) 1.5.1.10 Metabolism; Amino acid metabolism; Lysine biosynthesis [PATH:ko00300] Metabolism; Amino acid metabolism; Lysine degradation [PATH:ko00310]}	{YNR050c; KOG0172 Lysine-ketoglutarate reductase/saccharopine dehydrogenase E Amino acid transport and metabolism ;}	{NA}	{GO:0016491; oxidoreductase activity; molecular_function GO:0055114; oxidation-reduction process; biological_process}	{PHI:2519; Q4WQ27 LYS9 746128 Aspergillus fumigatus Invasive pulmonary aspergillosis Lethal pathogen phenotype Saccharopine dehydrogenase Altered gene expression / gene regulation lethal}	{Q4WQ27_ASPFU; AFUA_4G11340 EAL89657.1 450 Neosartorya fumigata 330879 CAUTION: The sequence shown here is derived from an EMBL/GenBank/DDBJ whole genome shotgun (WGS) entry which is preliminary data. 16372009 XP_751695.1, XM_746602.1 {ID:PF03435; Description: Saccharop_dh} humans vertebrata infection Infection {ID:0005488; Method: IEA:InterPro; Description: F:binding} {ID:0004754; Method: IEA:EC…	{NA}	{NA}	{NA}
A00837	{Contig10:3331168:3332241:-}	{ELA36880.1; hypothetical protein CGGC5_3682 [Colletotrichum gloeosporioides Nara gc5]}	{NA}	{cfj:CFIO01_06769; }	{NA}	{NA}	{NA}	{NA}	{NA}	{NA}	{NA}	{NA}
A00838	{Contig10:3349439:3355908:-}	{EQB54339.1; hypothetical protein CGLO_05845 [Colletotrichum gloeosporioides Cg-14]}	{NA}	{cfj:CFIO01_06772; }	{NA}	{NA}	{GO:0055114; oxidation-reduction process; biological_process GO:0006979; response to oxidative stress; biological_process GO:0004601; peroxidase activity; molecular_function GO:0020037; heme binding; molecular_function}	{PHI:5186; G4MZ98 MoAPX2 318829 Magnaporthe oryzae Rice blast Oryza sativa (related: rice) Class I peroxidase Gene deletion: full reduced virulence}	{NA}	{NA}	{YES}	{NA}
A00839	{Contig10:3360359:3361265:+}	{ELA36883.1; hypothetical protein CGGC5_3685 [Colletotrichum gloeosporioides Nara gc5]}	{NA}	{cfj:CFIO01_06773; }	{NA}	{NA}	{GO:0016020; membrane; cellular_component}	{NA}	{NA}	{NA}	{NA}	{NA}
A00840	{Contig10:3361726:3365120:-}	{EQB47947.1; hypothetical protein CGLO_12864 [Colletotrichum gloeosporioides Cg-14]}	{NA}	{cfj:CFIO01_06774; }	{NA}	{NA}	{NA}	{PHI:7142; W7MUL2 FvStp1 117187 Fusarium verticillioides Stalk rot of maize Zea mays (related: maize) Component of striatin-interacting phosphatase and kinase complex Gene deletion: full; gene complementation reduced virulence}	{NA}	{NA}	{NA}	{NA}
A00841	{Contig10:3366789:3368798:+}	{EQB47948.1; ATP-NAD kinase [Colletotrichum gloeosporioides Cg-14]}	{P21373; NAD(+) kinase }	{cfj:CFIO01_06775; K00858 ppnK, NADK NAD+ kinase 2.7.1.23 Metabolism; Metabolism of cofactors and vitamins; Nicotinate and nicotinamide metabolism [PATH:ko00760]}	{YJR049c; KOG2178 Predicted sugar kinase G Carbohydrate transport and metabolism ;}	{NA}	{GO:0003951; NAD+ kinase activity; molecular_function GO:0006741; NADP biosynthetic process; biological_process GO:0004143; diacylglycerol kinase activity; molecular_function GO:0008152; NA GO:0007205; activation of protein kinase C activity by G-protein coupled receptor protein signaling pathway; biological_process}	{NA}	{NA}	{NA}	{NA}	{NA}
A00842	{Contig10:3370970:3372156:-}	{KXH51064.1; hypothetical protein CSAL01_05684 [Colletotrichum salicis]}	{NA}	{cfj:CFIO01_06776; }	{NA}	{NA}	{NA}	{NA}	{NA}	{NA}	{NA}	{NA}
A00843	{Contig10:3377633:3379854:+}	{ELA36888.1; hypothetical protein CGGC5_3690 [Colletotrichum gloeosporioides Nara gc5]}	{NA}	{cfj:CFIO01_06778; }	{NA}	{NA}	{NA}	{NA}	{NA}	{NA}	{NA}	{NA}
A00844	{Contig10:3383277:3383551:+}	{ELA36889.1; glucose-repressible gene protein [Colletotrichum gloeosporioides Nara gc5]}	{P22151; Glucose-repressible gene protein }	{mbe:MBM_05641; }	{NA}	{NA}	{NA}	{NA}	{NA}	{NA}	{NA}	{NA}
A00845	{Contig10:299667:301232:-}	{ELA32576.1; benzoate 4-monooxygenase cytochrome p450 [Colletotrichum gloeosporioides Nara gc5]}	{NA}	{cfj:CFIO01_05191; K07824 E1.14.13.12 benzoate 4-monooxygenase 1.14.13.12 Metabolism; Xenobiotics biodegradation and metabolism; Benzoate degradation [PATH:ko00362] Metabolism; Xenobiotics biodegradation and metabolism; Aminobenzoate degradation [PATH:ko00627]}	{NA}	{NA}	{GO:0016705; oxidoreductase activity, acting on paired donors, with incorporation or reduction of molecular oxygen; molecular_function GO:0055114; oxidation-reduction process; biological_process GO:0005506; iron ion binding; molecular_function GO:0020037; heme binding; molecular_function}	{NA}	{NA}	{e_gw1.2.810.1; [Fusarium solani f. batatas]}	{NA}	{NA}
A00846	{Contig10:3384076:3384914:+}	{ELA36890.1; emopamil binding protein [Colletotrichum gloeosporioides Nara gc5]}	{NA}	{cfj:CFIO01_06780; }	{NA}	{NA}	{GO:0047750; cholestenol delta-isomerase activity; molecular_function GO:0016021; integral to membrane; cellular_component GO:0005783; endoplasmic reticulum; cellular_component GO:0005747; mitochondrial respiratory chain complex I; cellular_component GO:0005739; mitochondrion; cellular_component GO:0016125; sterol metabolic process; biological_process}	{NA}	{NA}	{NA}	{NA}	{NA}
A00847	{Contig10:3394614:3396698:+}	{ELA36891.1; hypothetical protein CGGC5_3693 [Colletotrichum gloeosporioides Nara gc5]}	{NA}	{cfj:CFIO01_06782; }	{NA}	{NA}	{NA}	{NA}	{NA}	{NA}	{NA}	{NA}
A00848	{Contig10:3397309:3398097:-}	{ELA36892.1; pap2 domain protein [Colletotrichum gloeosporioides Nara gc5]}	{Q9C2M6; Putative dolichyldiphosphatase }	{cfj:CFIO01_06783; K07252 E3.6.1.43 dolichyldiphosphatase 3.6.1.43 Metabolism; Glycan biosynthesis and metabolism; N-Glycan biosynthesis [PATH:ko00510]}	{NA}	{NA}	{GO:0016021; integral to membrane; cellular_component GO:0004659; prenyltransferase activity; molecular_function GO:0003824; NA GO:0017176; phosphatidylinositol N-acetylglucosaminyltransferase activity; molecular_function GO:0006506; GPI anchor biosynthetic process; biological_process GO:0016020; membrane; cellular_component}	{NA}	{NA}	{NA}	{NA}	{NA}
A00849	{Contig10:3399068:3401078:+}	{ELA36893.1; ring finger protein [Colletotrichum gloeosporioides Nara gc5]}	{NA}	{cfj:CFIO01_06784; K11971 RNF14, ARA54 E3 ubiquitin-protein ligase RNF14 2.3.2.27 }	{NA}	{NA}	{GO:0046872; metal ion binding; molecular_function GO:0008270; zinc ion binding; molecular_function GO:0005515; protein binding; molecular_function}	{NA}	{NA}	{NA}	{NA}	{NA}
A00850	{Contig10:3401826:3402696:-}	{ELA36894.1; hypothetical protein CGGC5_3696 [Colletotrichum gloeosporioides Nara gc5]}	{NA}	{cfj:CFIO01_12740; }	{NA}	{NA}	{NA}	{NA}	{NA}	{NA}	{NA}	{NA}
A00851	{Contig10:3406483:3408683:-}	{EQB45998.1; hypothetical protein CGLO_15037 [Colletotrichum gloeosporioides Cg-14]}	{Q9C2N1; Transcription factor vib-1 }	{cfj:CFIO01_12739; }	{NA}	{NA}	{GO:0003677; DNA binding; molecular_function}	{PHI:1610; I1RSN1 GzP53L003 5518 Fusarium graminearum Fusarium ear blight Triticum (related: wheat) transcription factor Gene deletion unaffected pathogenicity}	{NA}	{NA}	{NA}	{NA}
A00852	{Contig10:3432263:3435625:-}	{EQB53476.1; hypothetical protein CGLO_06796 [Colletotrichum gloeosporioides Cg-14]}	{NA}	{vda:VDAG_01426; }	{NA}	{NA}	{GO:0008158; hedgehog receptor activity; molecular_function GO:0005515; protein binding; molecular_function GO:0016020; membrane; cellular_component}	{NA}	{NA}	{NA}	{NA}	{NA}
A00853	{Contig10:3440207:3441562:+}	{EQB53475.1; phospholipase A2 [Colletotrichum gloeosporioides Cg-14]}	{NA}	{mgr:MGG_08136; K19219 JMJD7 jumonji domain-containing protein 7 -- }	{NA}	{NA}	{GO:0005515; protein binding; molecular_function}	{NA}	{NA}	{NA}	{NA}	{NA}
A00854	{Contig10:3442184:3446130:-}	{EQB53474.1; SET domain-containing protein [Colletotrichum gloeosporioides Cg-14]}	{Q4I5R3; Histone-lysine N-methyltransferase, H3 lysine-4 specific }	{mtm:MYCTH_79077; K11422 SETD1, SET1 histone-lysine N-methyltransferase SETD1 2.1.1.43 Metabolism; Amino acid metabolism; Lysine degradation [PATH:ko00310]}	{NA}	{NA}	{GO:0005515; protein binding; molecular_function GO:0003676; nucleic acid binding; molecular_function}	{NA}	{NA}	{NA}	{NA}	{NA}
A00855	{Contig10:3447211:3448576:-}	{ELA36899.1; hypothetical protein CGGC5_3701 [Colletotrichum gloeosporioides Nara gc5]}	{NA}	{vda:VDAG_01422; }	{NA}	{NA}	{GO:0006259; DNA metabolic process; biological_process GO:0051276; chromosome organization; biological_process GO:0005634; nucleus; cellular_component GO:0005737; cytoplasm; cellular_component}	{NA}	{NA}	{NA}	{NA}	{NA}
A00856	{Contig10:302567:304247:-}	{EQB58813.1; major facilitator superfamily transporter [Colletotrichum gloeosporioides Cg-14]}	{Q9C0U9; Uncharacterized transporter PB1C11.03 }	{vda:VDAG_01504; }	{SPCPB1C11.03; KOG2533 Permease of the major facilitator superfamily G Carbohydrate transport and metabolism ;}	{gnl|TC-DB|Q12235; 2.A.1.14.20 Uncharacterized transporter YLL055W - Saccharomyces cerevisiae (Baker's yeast).}	{GO:0055085; transmembrane transport; biological_process GO:0016021; integral to membrane; cellular_component GO:0003677; DNA binding; molecular_function}	{NA}	{NA}	{NA}	{NA}	{NA}
[truncated: 14,004 more rows]

## Sheet: Table S3
Table S3 Carbohydrate active enzyme family of C. camelliae LT-3-1
[truncated: 191 more rows]

[truncated: 4 more sheets: Table S4, Table S5, Table S6, Table S7]
